# Supplementary material for: Data-driven identification of co-morbidities associated with rheumatoid arthritis in a large US health plan claims database
Source: BMC Musculoskelet Disord. 2010 Oct 25;11:247. doi: 10.1186/1471-2474-11-247 (PMC2987972; doi:10.1186/1471-2474-11-247)
Supplement: Additional file 1 — Rank-ordered Relative Risks of co-morbidities in patients with rheumatoid arthritis. RR as compared with control group (N = 61,591 for each group). 16 years and older. Arthritis/RA-related codes included. Conditions included for which there were at least 20 controls. Number of RA cases in table may be less than 20 if RR < 1, i.e. if fewer cases than controls have condition. Shown: ICD9 codes, description of co-morbidity, number of persons in group with RA, percentage of group with RA, Relative Risk. NOS: Not otherwise specified NEC: Not elsewhere classified [file 1471-2474-11-247-S1.XLS]

## Sheet: RR
ICD 9 code	Comorbidity N	Comorbidity %	RR	Description
7149	3237	0.0525564	12.9478	INFLAMM POLYARTHROP NOS
7200	465	0.0075498	12.5674	ANKYLOSING SPONDYLITIS
6960	1540	0.0250037	12.3198	PSORIATIC ARTHROPATHY
71489	240	0.00389667	11.4284	INFLAMM POLYARTHROP NEC
99529	360	0.00584501	7.65945	ADV EFF MED/BIOL NEC/NOS
71650	191	0.0031011	7.63988	POLYARTHRITIS NOS-UNSPEC
7209	167	0.00271144	7.59079	INFLAM SPONDYLOPATHY NOS
71659	636	0.0103262	5.88879	POLYARTHRITIS NOS-MULT
7109	948	0.0153919	5.60938	DIFF CONNECT TIS DIS NOS
71903	124	0.00201328	5.39122	JOINT EFFUSION-FOREARM
71901	167	0.00271144	5.38701	JOINT EFFUSION-SHLDER
7100	1702	0.0276339	5.15749	SYST LUPUS ERYTHEMATOSUS
71900	149	0.00241918	4.96659	JOINT EFFUSION-UNSPEC
71693	106	0.00172103	4.8181	ARTHROPATHY NOS-FOREARM
99642	100	0.00162361	4.54538	DISLOCATE PROSTHETIC JT
7102	773	0.0125505	4.52039	SICCA SYNDROME
7290	527	0.00855644	4.18247	RHEUMATISM NOS
71949	2727	0.0442759	4.15062	JOINT PAIN-MULT JTS
99666	131	0.00212693	3.96963	REACT-INTER JOINT PROST
9952	717	0.0116413	3.9395	UNSEC ADV EFFECT DRUG, MEDICINAL
73309	479	0.00777711	3.92617	OSTEOPOROSIS NEC
5163	205	0.00332841	3.86786	IDIO FIBROS ALVEOLITIS
71593	258	0.00418892	3.79406	OSTEOARTHROS NOS-FOREARM
71902	95	0.00154243	3.65379	JOINT EFFUSION-UP/ARM
7104	159	0.00258155	3.61358	POLYMYOSITIS
73027	148	0.00240295	3.52375	OSTEOMYELITIS NOS-ANKLE
71699	506	0.00821549	3.4896	ARTHROPATHY NOS-MULT
2793	81	0.00131513	3.37495	IMMUNITY DEFICIENCY NOS
99647	90	0.00146125	3.33328	MECH COM PROS JT IMPLANT
99641	110	0.00178598	3.33328	MECH LOOSENING PROS JT
7901	171	0.00277638	3.28841	ELEVATED SEDIMENT RATE
7955	239	0.00388044	3.27392	TUBERCULIN TEST REACTION
99649	137	0.00222435	3.26185	MECH COM ORTH DEV NEC
71944	2253	0.03658	3.23702	JOINT PAIN-HAND
99520	708	0.0114952	3.23282	ADV EFF MED/BIOL SUB NOS
7101	210	0.00340959	3.23072	SYSTEMIC SCLEROSIS
73020	119	0.0019321	3.13153	OSTEOMYELITIS NOS-UNSPEC
28529	415	0.006738	3.09696	ANEMIA-OTHER CHRONIC DIS
2550	61	0.000990404	3.04995	CUSHING'S SYNDROME
71592	76	0.00123395	3.03995	OSTEOARTHROS NOS-UP/ARM
99643	116	0.00188339	2.97431	PROSTHTC JT IMPLANT FAIL
515	1221	0.0198243	2.96354	POSTINFLAM PULM FIBROSIS
2841	80	0.00129889	2.96291	PANCYTOPENIA
71690	2246	0.0364664	2.91684	ARTHROPATHY NOS-UNSPEC
71509	1922	0.0312059	2.8989	GENERAL OSTEOARTHROSIS
725	539	0.00875128	2.88231	POLYMYALGIA RHEUMATICA
4920	72	0.001169	2.87995	EMPHYSEMATOUS BLEB
79579	373	0.00605608	2.84728	OTH UNSPCF NSPF IMUN FND
2794	142	0.00230553	2.83995	AUTOIMMUNE DISEASE NEC
71694	362	0.00587748	2.82808	ARTHROPATHY NOS-HAND
5369	67	0.00108782	2.79162	STOMACH FUNCTION DIS NOS
72700	646	0.0104885	2.76064	SYNOVITIS NOS
4430	251	0.00407527	2.7582	RAYNAUD'S SYNDROME
53130	76	0.00123395	2.71424	ACUTE STOMACH ULCER NOS
70709	97	0.00157491	2.6944	DECUBITUS ULCER,SITE NEC
71594	1095	0.0177786	2.69037	OSTEOARTHROS NOS-HAND
99640	190	0.00308487	2.67601	CMP INT ORTH DEV/GFT NOS
8082	136	0.00220811	2.66662	FRACTURE OF PUBIS-CLOSED
27549	69	0.00112029	2.6538	DIS CALCIUM METABLSM NEC
73340	75	0.00121771	2.58616	ASEPT NECROSIS BONE NOS
8088	121	0.00196457	2.57443	PELVIC FRACTURE NOS-CLOS
73007	77	0.00125018	2.56662	AC OSTEOMYELITIS-ANKLE
71589	408	0.00662434	2.54996	OSTEOARTHROSIS-MULT SITE
4476	247	0.00401033	2.54635	ARTERITIS NOS
71906	1121	0.0182007	2.53616	JOINT EFFUSION-L/LEG
71927	60	0.000974168	2.49996	VILLONOD SYNOVIT-ANKLE
73302	182	0.00295498	2.49311	IDIOPATHIC OSTEOPOROSIS
4838	57	0.00092546	2.47822	PNEUMON OTH SPEC ORGNSM
2554	165	0.00267896	2.42643	CORTICOADRENAL INSUFFIC
36402	55	0.000892988	2.39127	RECURRENT IRIDOCYCLITIS
4870	55	0.000892988	2.39127	INFLUENZA WITH PNEUMONIA
37001	69	0.00112029	2.37927	MARGINAL CORNEAL ULCER
3643	130	0.0021107	2.3636	IRIDOCYCLITIS NOS
4809	49	0.000795571	2.3333	VIRAL PNEUMONIA NOS
71513	84	0.00136384	2.3333	LOC PRIM OSTEOART-FORARM
99832	137	0.00222435	2.322	DISRUP-EXTERNAL OP WOUND
99678	160	0.00259778	2.3188	COMP-OTH INT ORTHO DEVIC
73342	88	0.00142878	2.31575	ASEPTIC NECROSIS FEMUR
2739	60	0.000974168	2.30765	DIS PLAS PROTEIN MET NOS
37900	117	0.00189963	2.29408	SCLERITIS NOS
70707	55	0.000892988	2.29163	DECUBITUS ULCER,HEEL
72633	295	0.00478966	2.28678	OLECRANON BURSITIS
5168	64	0.00103911	2.28568	ALVEOL PNEUMONOPATHY NEC
70705	109	0.00176974	2.2708	DECUBITUS ULCER,BUTTOCK
82380	52	0.000844279	2.26083	FX TIBIA NOS-CLOSED
56722	61	0.000990404	2.25922	PERITONEAL ABSCESS
74689	70	0.00113653	2.25803	CONG HEART ANOMALY NEC
04111	185	0.00300369	2.25606	STAPHYLOCOCCUS AUREUS
5559	324	0.00526051	2.24996	REGIONAL ENTERITIS NOS
71504	181	0.00293874	2.23453	GEN OSTEOARTHROS-HAND
71948	243	0.00394538	2.22932	JOINT PAIN-JT NEC
36410	60	0.000974168	2.22219	CHR IRIDOCYCLITIS NOS
71926	182	0.00295498	2.21948	VILLONOD SYNOVIT-L/LEG
71697	346	0.0056177	2.20379	ARTHROPATHY NOS-ANKLE
71905	77	0.00125018	2.19996	JOINT EFFUSION-PELVIS
8921	77	0.00125018	2.19996	OPEN WOUND FOOT-COMPL
70715	877	0.0142391	2.19796	ULCER OTHER PART OF FOOT
0389	447	0.00725755	2.19114	SEPTICEMIA NOS
73382	162	0.00263025	2.18915	NONUNION OF FRACTURE
3384	105	0.00170479	2.18746	CHRONIC PAIN SYNDROME
71698	175	0.00284132	2.18746	ARTHROPATHY NOS-OTH SITE
58381	48	0.000779335	2.18178	NEPHRITIS NOS IN OTH DIS
71695	174	0.00282509	2.17496	ARTHROPATHY NOS-PELVIS
99672	50	0.000811807	2.17388	COMP-OTH CARDIAC DEVICE
71537	163	0.00264649	2.1733	LOC OSTEOARTH NOS-ANKLE
71943	1451	0.0235586	2.17212	JOINT PAIN-FOREARM
82100	128	0.00207823	2.16946	FX FEMUR NOS-CLOSED
49322	164	0.00266273	2.15786	CH OBST ASTH W (AC) EXAC
72142	112	0.00181845	2.15381	SPOND COMPR LUMB SP CORD
99883	185	0.00300369	2.15113	NON-HEALING SURGCL WOUND
36400	120	0.00194834	2.14282	ACUTE IRIDOCYCLITIS NOS
28800	234	0.00379926	2.12724	NEUTROPENIA NOS
28989	87	0.00141254	2.12192	BLOOD DISEASES NEC
71500	774	0.0125668	2.12051	GENERAL OSTEOARTHROSIS
8052	250	0.00405903	2.11861	FX DORSAL VERTEBRA-CLOSE
51884	55	0.000892988	2.11535	ACUTE & CHRONC RESP FAIL
2738	74	0.00120147	2.11425	DIS PLAS PROTEIN MET NEC
7892	116	0.00188339	2.10906	SPLENOMEGALY
99591	212	0.00344206	2.09898	SEPSIS
28850	128	0.00207823	2.09833	LEUKOCYTOPENIA NOS
11284	65	0.00105535	2.09674	CANDIDAL ESOPHAGITIS
6954	262	0.00425387	2.09597	LUPUS ERYTHEMATOSUS
2689	310	0.0050332	2.09456	VITAMIN D DEFICIENCY NOS
71510	92	0.00149372	2.09088	LOC PRIM OSTEOART-UNSPEC
71997	46	0.000746862	2.09088	JOINT DIS NOS-ANKLE
4168	234	0.00379926	2.08925	CHR PULMON HEART DIS NEC
5118	71	0.00115277	2.0882	PLEURAL EFFUS NEC NOT TB
71597	861	0.0139793	2.07968	OSTEOARTHROS NOS-ANKLE
2858	139	0.00225682	2.07459	ANEMIA NEC
7854	91	0.00147749	2.06815	GANGRENE
48289	66	0.00107159	2.06247	PNEUMONIA OTH SPCF BACT
2819	310	0.0050332	2.05295	DEFICIENCY ANEMIA NOS
71940	1553	0.0252147	2.04608	JOINT PAIN-UNSPEC
4239	163	0.00264649	2.03747	PERICARDIAL DISEASE NOS
73028	55	0.000892988	2.037	OSTEOMYELIT NOS-OTH SITE
42820	59	0.000957932	2.03445	SYSTOLIC HRT FAILURE NOS
0414	61	0.000990404	2.0333	E. COLI INFECT NOS
79902	687	0.0111542	2.03251	HYPOXEMIA
72705	514	0.00834538	2.03159	TENOSYNOV HAND/WRIST NEC
70700	148	0.00240295	2.02736	DECUBITUS ULCER SITE NOS
5362	90	0.00146125	1.99997	PERSISTENT VOMITING
71844	48	0.000779335	1.99997	JT CONTRACTURE-HAND
4465	118	0.00191586	1.99997	GIANT CELL ARTERITIS
4599	108	0.0017535	1.99997	CIRCULATORY DISEASE NOS
481	172	0.00279262	1.99997	PNEUMOCOCCAL PNEUMONIA
8056	50	0.000811807	1.99997	FX SACRUM/COCCYX-CLOSED
99677	140	0.00227306	1.99997	COMP-INTERNAL JOINT PROS
2152	68	0.00110406	1.99997	BEN NEO SOFT TISSUE ARM
99667	68	0.00110406	1.99997	REACT-OTH INT ORTHO DEV
72283	431	0.00699778	1.99534	POSTLAMINECT SYND-LUMBAR
41091	145	0.00235424	1.98627	AMI NOS, INITIAL
7907	143	0.00232177	1.98608	BACTEREMIA
2740	447	0.00725755	1.96913	GOUTY ARTHROPATHY
51882	220	0.00357195	1.96425	OTHER PULMONARY INSUFF
71846	55	0.000892988	1.96425	JT CONTRACTURE-L/LEG
7201	108	0.0017535	1.9636	SPINAL ENTHESOPATHY
45341	157	0.00254907	1.96247	DVT/EMB PROX LOWER EXT
55221	49	0.000795571	1.95997	OBSTR INCISIONAL HERNIA
5551	90	0.00146125	1.95649	REG ENTERITIS, LG INTEST
8792	45	0.000730626	1.95649	OPN WND ANTERIOR ABDOMEN
2387	129	0.00209446	1.95451	NEOPLSM UNCERTAIN OTHER LYMPH
72190	465	0.0075498	1.95375	SPONDYLOS NOS W/O MYELOP
73313	461	0.00748486	1.95336	PATH FX VERTEBRAE
5183	516	0.00837785	1.94714	PULMONARY EOSINOPHILIA
59080	210	0.00340959	1.94441	PYELONEPHRITIS NOS
70713	140	0.00227306	1.94441	ULCER OF ANKLE
72661	138	0.00224059	1.94363	PES ANSERINUS TENDINITIS
8208	374	0.00607232	1.9278	FX NECK OF FEMUR NOS-CL
53190	239	0.00388044	1.92739	STOMACH ULCER NOS
71590	3114	0.0505593	1.92457	OSTEOARTHROS NOS-UNSPEC
2848	171	0.00277638	1.92132	APLASTIC ANEMIAS NEC
2731	192	0.00311734	1.91997	MONOCLON PARAPROTEINEMIA
70719	161	0.00261402	1.91664	ULCER OTH PART LOW LIMB
8240	69	0.00112029	1.91664	FX MEDIAL MALLEOLUS-CLOS
44023	134	0.00217564	1.91425	ATH EXT NTV ART ULCRTION
7942	78	0.00126642	1.90241	ABN PULMONARY FUNC STUDY
2391	95	0.00154243	1.89997	RESPIRATORY NEOPLASM NOS
5851	112	0.00181845	1.89827	CHRO KIDNEY DIS STAGE I
2851	387	0.00628339	1.89703	AC POSTHEMORRHAG ANEMIA
5119	1138	0.0184767	1.89664	PLEURAL EFFUSION NOS
2889	49	0.000795571	1.88458	WBC DISEASE NOS
56983	47	0.000763099	1.87997	PERFORATION OF INTESTINE
37730	45	0.000730626	1.87497	OPTIC NEURITIS NOS
5999	90	0.00146125	1.87497	URINARY TRACT DIS NOS
71534	163	0.00264649	1.87353	LOC OSTEOARTH NOS-HAND
1623	118	0.00191586	1.87299	MAL NEO UPPER LOBE LUNG
99662	58	0.000941696	1.87094	REACT-OTH VASC DEV/GRAFT
42821	43	0.000698154	1.86953	AC SYSTOLIC HRT FAILURE
99859	340	0.00552029	1.8681	OTHER POSTOP INFECTION
70712	112	0.00181845	1.86664	ULCER OF CALF
7355	56	0.000909224	1.86664	CLAW TOE
7929	41	0.000665682	1.86361	ABN FIND-BODY SUBST NEC
9989	41	0.000665682	1.86361	SURGICAL COMPLICAT NOS
3599	93	0.00150996	1.85997	MYOPATHY NOS
57140	52	0.000844279	1.85711	CHRONIC HEPATITIS NOS
82009	104	0.00168856	1.85711	FX FEMUR INTRCAPS NEC-CL
4299	299	0.00485461	1.85711	HEART DISEASE NOS
71517	362	0.00587748	1.85638	LOC PRIM OSTEOARTH-ANKLE
53390	176	0.00285756	1.8526	PEPTIC ULCER NOS
72401	50	0.000811807	1.85182	SPINAL STENOSIS-THORACIC
2869	387	0.00628339	1.85164	COAGULAT DEFECT NEC/NOS
71616	37	0.000600737	1.84997	TRAUM ARTHROPATHY-L/LEG
8080	48	0.000779335	1.84612	FRACTURE ACETABULUM-CLOS
71990	59	0.000957932	1.84372	JOINT DIS NOS-UNSPEC JT
7359	59	0.000957932	1.84372	ACQ DEFORMITY OF TOE NOS
71954	70	0.00113653	1.84208	JT STIFFNESS NEC-HAND
29383	92	0.00149372	1.83997	MOOD DISORDER OTHER DIS
5780	101	0.00163985	1.83633	HEMATEMESIS
3541	66	0.00107159	1.8333	MEDIAN NERVE LESION NEC
8911	174	0.00282509	1.83155	OPEN WND KNEE/LEG-COMPL
5852	254	0.00412398	1.82731	CHRO KIDNEY DIS STAGE II
486	2635	0.0427822	1.82603	PNEUMONIA, ORGANISM NOS
5849	681	0.0110568	1.82571	ACUTE RENAL FAILURE NOS
485	115	0.00186716	1.82537	BRONCHOPNEUMONIA ORG NOS
4160	197	0.00319852	1.82404	PRIM PULM HYPERTENSION
41519	383	0.00621844	1.82378	PULM EMBOL/INFARCT NEC
5184	80	0.00129889	1.81815	ACUTE LUNG EDEMA NOS
8209	40	0.000649446	1.81815	FX NECK OF FEMUR NOS-OPN
4941	67	0.00108782	1.81078	BRONCHIECTASIS W AC EXAC
72989	219	0.00355571	1.80989	MUSCSKEL SYMPT LIMB NEC
2692	38	0.000616973	1.80949	VITAMIN DEFICIENCY NOS
79409	38	0.000616973	1.80949	ABN CNS FUNCT STUDY NEC
5110	334	0.00542287	1.80538	PLEURISY W/O EFFUS OR TB
53140	45	0.000730626	1.79997	CHR STOMACH ULC W HEM
82020	45	0.000730626	1.79997	TROCHANTERIC FX NOS-CLOS
4928	693	0.0112516	1.79997	EMPHYSEMA NEC
8054	248	0.00402656	1.79707	FX LUMBAR VERTEBRA-CLOSE
7211	239	0.00388044	1.79696	CERV SPONDYL W MYELOPATH
45340	406	0.00659187	1.79643	DVT/EMBLSM LOWER EXT NOS
2800	537	0.00871881	1.79596	CHR BLOOD LOSS ANEMIA
41011	52	0.000844279	1.79307	AMI ANTERIOR WALL, INIT
80700	156	0.00253284	1.79307	FRACTURE RIB NOS-CLOSED
41404	86	0.00139631	1.79164	COR ATH ARTRY BYPAS GRFT
72619	379	0.0061535	1.77931	ROTATOR CUFF DIS NEC
7931	1819	0.0295335	1.77807	ABN FINDINGS-LUNG FIELD
51883	64	0.00103911	1.77775	CHRONIC RESPIRATORY FAIL
6825	128	0.00207823	1.77775	CELLULITIS OF BUTTOCK
80702	62	0.00100664	1.7714	FRACTURE TWO RIBS-CLOSED
37000	85	0.00138007	1.7708	CORNEAL ULCER NOS
5185	92	0.00149372	1.7692	POST TRAUM PULM INSUFFIC
72400	444	0.00720885	1.7689	SPINAL STENOSIS NOS
71691	226	0.00366937	1.7656	ARTHROPATHY NOS-SHLDER
41071	240	0.00389667	1.76468	SUBENDO INFARCT, INITIAL
71515	661	0.0107321	1.76264	LOC PRIM OSTEOART-PELVIS
71591	733	0.0119011	1.76199	OSTEOARTHROS NOS-SHLDER
1740	37	0.000600737	1.76188	MALIG NEO NIPPLE
70703	88	0.00142878	1.75997	DECUBITUS ULCER,LOW BACK
9596	322	0.00522804	1.75953	HIP & THIGH INJURY NOS
73319	51	0.000828043	1.75859	PATH FX OTH SPECIF SITE
71535	348	0.00565018	1.75755	LOC OSTEOARTH NOS-PELVIS
2859	4618	0.0749785	1.75453	ANEMIA NOS
79092	128	0.00207823	1.7534	ABNRML COAGULTION PRFILE
71996	98	0.00159114	1.74997	JOINT DIS NOS-L/LEG
51881	563	0.00914095	1.74842	ACUTE RESPIRATRY FAILURE
51889	2796	0.0453962	1.74638	OTHER LUNG DISEASE NEC
70714	295	0.00478966	1.74553	ULCER OF HEEL & MIDFOOT
71526	61	0.000990404	1.74283	LOC 2ND OSTEOARTHR-L/LEG
4538	404	0.0065594	1.74135	VENOUS THROMBOSIS NEC
41511	94	0.0015262	1.74071	IATROGEN PULM EMB/INFARC
72290	99	0.00160738	1.73681	DISC DIS NEC/NOS-UNSPEC
72751	243	0.00394538	1.73569	POPLITEAL SYNOVIAL CYST
7264	59	0.000957932	1.73527	ENTHESOPATHY OF WRIST
81220	118	0.00191586	1.73527	FX HUMERUS NOS-CLOSED
99679	52	0.000844279	1.73331	COMP-INT PROST DEVIC NEC
73739	45	0.000730626	1.73074	SCOLIOSIS NEC
34831	38	0.000616973	1.72724	METABOLIC ENCEPHALOPATHY
49122	143	0.00232177	1.72286	OBS CHR BRONC W AC BRONC
7249	253	0.00410774	1.72106	BACK DISORDER NOS
00845	148	0.00240295	1.7209	INT INF CLSTRDIUM DFCILE
73670	160	0.00259778	1.7204	ACQ ANKLE-FOOT DEF NOS
33829	215	0.00349077	1.71997	CHRONIC PAIN NEC
2880	220	0.00357195	1.71872	AGRANULOCYTOSIS
71518	91	0.00147749	1.71695	LOC PRIM OSTEOARTHR NEC
4940	254	0.00412398	1.71619	BRONCHIECTAS W/O AC EXAC
6827	511	0.00829667	1.71474	CELLULITIS OF FOOT
71907	248	0.00402656	1.71032	JOINT EFFUSION-ANKLE
27906	41	0.000665682	1.70831	COMMON VARIABL IMMUNODEF
41090	237	0.00384796	1.70501	AMI NOS, UNSPECIFIED
3564	138	0.00224059	1.70368	IDIO PROG POLYNEUROPATHY
2639	148	0.00240295	1.70112	PROTEIN-CAL MALNUTR NOS
28521	306	0.00496826	1.69997	ANEMIA IN CHR KIDNEY DIS
23872	51	0.000828043	1.69997	LOW GRDE MYELODY SYN LES
3950	34	0.000552029	1.69997	RHEUMAT AORTIC STENOSIS
42830	68	0.00110406	1.69997	DIASTOLC HRT FAILURE NOS
80703	34	0.000552029	1.69997	FRACTURE THREE RIBS-CLOS
71942	687	0.0111542	1.69627	JOINT PAIN-UP/ARM
95911	346	0.0056177	1.69605	INJURY OF CHEST WALL NEC
37741	44	0.00071439	1.69228	ISCHEMIC OPTIC NEUROPTHY
7867	137	0.00222435	1.69133	ABNORMAL CHEST SOUNDS
33818	350	0.00568265	1.69079	ACUTE POSTOP PAIN NEC
5853	814	0.0132162	1.68877	CHR KIDNEY DIS STAGE III
79901	59	0.000957932	1.68569	ASPHYXIA
4589	551	0.00894611	1.68499	HYPOTENSION NOS
28860	160	0.00259778	1.68418	LEUKOCYTOSIS NOS
496	4041	0.0656102	1.68302	CHR AIRWAY OBSTRUCT NEC
71511	370	0.00600737	1.68179	LOC PRIM OSTEOART-SHLDER
71595	1012	0.016431	1.68104	OSTEOARTHROS NOS-PELVIS
2888	321	0.0052118	1.6806	WBC DISEASE NEC
49312	42	0.000681918	1.67997	INT ASTHMA W (AC) EXAC
7239	126	0.00204575	1.67997	NECK DISORDER/SYMPT NOS
2153	89	0.00144502	1.67922	BEN NEO SOFT TISSUE LEG
2762	89	0.00144502	1.67922	ACIDOSIS
44422	183	0.00297121	1.67887	LOWER EXTREMITY EMBOLISM
03811	47	0.000763099	1.67854	STAPH AUREUS SEPTICEMIA
4539	258	0.00418892	1.6753	VENOUS THROMBOSIS NOS
566	67	0.00108782	1.67497	ANAL & RECTAL ABSCESS
4829	199	0.00323099	1.67224	BACTERIAL PNEUMONIA NOS
71696	391	0.00634833	1.67091	ARTHROPATHY NOS-L/LEG
78321	794	0.0128915	1.66804	ABNORMAL LOSS OF WEIGHT
5180	1122	0.0182169	1.66713	PULMONARY COLLAPSE
1369	165	0.00267896	1.66664	INFECT/PARASITE DIS NOS
5733	260	0.0042214	1.66664	HEPATITIS NOS
75619	40	0.000649446	1.66664	ANOMALY OF SPINE NEC
81240	40	0.000649446	1.66664	FX LOWER HUMERUS NOS-CL
25091	105	0.00170479	1.66664	DMI UNSPF NT ST UNCNTRLD
25201	60	0.000974168	1.66664	PRIMARY HYPERPARATHYROID
43411	60	0.000974168	1.66664	CRBL EMBLSM W INFRCT
2875	313	0.00508191	1.66487	THROMBOCYTOPENIA NOS
514	674	0.0109432	1.66417	PULM CONGEST/HYPOSTASIS
7949	123	0.00199705	1.66214	ABN FUNCTION STUDY NEC
99659	93	0.00150996	1.66069	MALFUNC OTH DEVICE/GRAFT
71596	3223	0.0523291	1.65875	OSTEOARTHROS NOS-L/LEG
5379	121	0.00196457	1.65751	GASTRODUODENAL DIS NOS
7837	53	0.000860515	1.65622	FAILURE TO THRIVE-ADULT
40291	86	0.00139631	1.65382	HYP HT DIS NOS W HT FAIL
81301	43	0.000698154	1.65382	FX OLECRAN PROC ULNA-CL
78600	453	0.00735497	1.65326	RESPIRATORY ABNORM NOS
29662	38	0.000616973	1.65215	BIPOL I CURRNT MIXED-MOD
2808	71	0.00115277	1.65114	IRON DEFIC ANEMIA NEC
55010	33	0.000535793	1.64997	UNILAT ING HERNIA W OBST
40390	160	0.00259778	1.64946	HY KID NOS W CR KID I-IV
7358	127	0.00206199	1.64932	ACQ DEFORMITY OF TOE NEC
71947	3034	0.0492604	1.64799	JOINT PAIN-ANKLE
7806	1811	0.0294036	1.64783	FEVER
36840	120	0.00194834	1.64381	VISUAL FIELD DEFECT NOS
41070	46	0.000746862	1.64283	SUBENDO INFARCT, UNSPEC
71950	41	0.000665682	1.63997	JT STIFFNESS NEC-UNSPEC
2850	54	0.000876751	1.63634	SIDEROBLASTIC ANEMIA
71598	409	0.00664058	1.63597	OSTEOARTHRO NOS-OTH SITE
73301	1061	0.0172265	1.6348	SENILE OSTEOPOROSIS
3542	183	0.00297121	1.6339	ULNAR NERVE LESION
73300	4529	0.0735335	1.63087	OSTEOPOROSIS NOS
5859	656	0.0106509	1.62777	CHRONIC KIDNEY DIS NOS
59010	135	0.00219188	1.62648	AC PYELONEPHRITIS NOS
2809	1628	0.0264324	1.62472	IRON DEFIC ANEMIA NOS
73399	331	0.00537416	1.62252	BONE & CARTILAGE DIS NEC
78096	128	0.00207823	1.62023	GENERALIZED PAIN
81200	149	0.00241918	1.61954	FX UP END HUMERUS NOS-CL
6823	354	0.00574759	1.61641	CELLULITIS OF ARM
1625	63	0.00102288	1.61536	MAL NEO LOWER LOBE LUNG
7948	790	0.0128265	1.61222	ABN LIVER FUNCTION STUDY
7866	672	0.0109107	1.61148	CHEST SWELLING/MASS/LUMP
70710	388	0.00629962	1.60993	ULCER OF LOWER LIMB NOS
7103	66	0.00107159	1.60973	DERMATOMYOSITIS
7964	663	0.0107646	1.6092	ABN CLINICAL FINDING NEC
25051	74	0.00120147	1.60867	DMI OPHTH NT ST UNCNTRLD
4280	2386	0.0387394	1.60671	CHF NOS
05320	53	0.000860515	1.60603	HERPES ZOSTER OF EYELID
73310	53	0.000860515	1.60603	PATH FX UNSPECIFIED SITE
49121	864	0.014028	1.60592	OBS CHR BRONC W(AC) EXAC
7937	226	0.00366937	1.60281	ABN FIND-MUSCULOSKEL SYS
71580	56	0.000909224	1.59997	OSTEOARTHROSIS-MULT SITE
27650	184	0.00298745	1.59997	VOLUME DEPLETION NOS
7384	383	0.00621844	1.59581	ACQ SPONDYLOLISTHESIS
36401	75	0.00121771	1.59572	PRIMARY IRIDOCYCLITIS
30789	59	0.000957932	1.59457	PSYCHOGENIC PAIN NEC
5199	51	0.000828043	1.59372	RESP SYSTEM DISEASE NOS
7078	137	0.00222435	1.593	CHRONIC SKIN ULCER NEC
37211	43	0.000698154	1.59257	SIMPL CHR CONJUNCTIVITIS
25080	275	0.00446494	1.58957	DMII OTH NT ST UNCNTRLD
7271	467	0.00758228	1.58841	BUNION
43820	54	0.000876751	1.58821	LATE EF-HEMPLGA SIDE NOS
49120	535	0.00868633	1.58751	OBST CHR BRONC W/O EXAC
25200	149	0.00241918	1.58508	HYPERPARATHYROIDISM NOS
71986	38	0.000616973	1.58331	JOINT DIS NEC-L/LEG
9583	87	0.00141254	1.58179	POSTTRAUM WND INFEC NEC
5771	79	0.00128265	1.57997	CHRONIC PANCREATITIS
075	41	0.000665682	1.5769	INFECTIOUS MONONUCLEOSIS
78059	41	0.000665682	1.5769	SLEEP DISTURBANCES NEC
78001	52	0.000844279	1.57573	COMA
4512	116	0.00188339	1.56754	THROMBOPHLEBITIS LEG NOS
57149	58	0.000941696	1.56754	CHRONIC HEPATITIS NEC
1629	329	0.00534169	1.56664	MAL NEO BRONCH/LUNG NOS
28981	94	0.0015262	1.56664	PRIM HYPERCOAGULABLE ST
5772	50	0.000811807	1.56247	PANCREAT CYST/PSEUDOCYST
9130	75	0.00121771	1.56247	ABRASION FOREARM
81201	89	0.00144502	1.56138	FX SURG NCK HUMERUS-CLOS
7850	641	0.0104074	1.55959	TACHYCARDIA NOS
05319	109	0.00176974	1.55712	H ZOSTER NERV SYST NEC
4281	208	0.00337712	1.55221	LEFT HEART FAILURE
42741	45	0.000730626	1.5517	VENTRICULAR FIBRILLATION
36614	363	0.00589372	1.55126	POST SUBCAP SENILE CATAR
27651	1223	0.0198568	1.55004	DEHYDRATION
82300	62	0.00100664	1.54997	FX UPPER END TIBIA-CLOSE
72981	1904	0.0309136	1.54794	SWELLING OF LIMB
53020	113	0.00183468	1.54792	ULC ESOPHAGUS W/O BLEED
7265	1317	0.021383	1.54757	ENTHESOPATHY OF HIP
2766	133	0.00215941	1.54649	FLUID OVERLOAD
7905	402	0.00652693	1.54613	ABN SERUM ENZY LEVEL NEC
5679	34	0.000552029	1.54543	PERITONITIS NOS
5691	34	0.000552029	1.54543	RECTAL PROLAPSE
72402	1822	0.0295822	1.54404	SPINAL STENOSIS-LUMBAR
71945	3764	0.0611128	1.54323	JOINT PAIN-PELVIS
2768	912	0.0148074	1.54312	HYPOPOTASSEMIA
71516	2908	0.0472147	1.54186	LOC PRIM OSTEOART-L/LEG
99851	37	0.000600737	1.54164	INFECTED POSTOP SEROMA
99812	111	0.00180221	1.54164	HEMATOMA COMPLIC PROC
71536	1172	0.0190288	1.54005	LOC OSTEOARTH NOS-L/LEG
2521	40	0.000649446	1.53844	HYPOPARATHYROIDISM
4785	60	0.000974168	1.53844	VOCAL CORD DISEASE NEC
7291	2883	0.0468088	1.53594	MYALGIA AND MYOSITIS NOS
03842	43	0.000698154	1.53569	E COLI SEPTICEMIA
9598	109	0.00176974	1.53519	INJURY MLT SITE/SITE NEC
72887	480	0.00779335	1.53352	MUSCLE WEAKNESS-GENERAL
44389	92	0.00149372	1.53331	PERIPH VASCULAR DIS NEC
37034	49	0.000795571	1.53123	EXPSURE KERATOCONJUNCTIV
7944	84	0.00136384	1.52725	ABN KIDNEY FUNCT STUDY
79399	113	0.00183468	1.527	ABN FIND-BODY STRUCT NEC
1120	250	0.00405903	1.52437	THRUSH
07030	32	0.000519556	1.52378	HPT B ACTE WO CM WO DLTA
4254	838	0.0136059	1.52361	PRIM CARDIOMYOPATHY NEC
412	332	0.0053904	1.52291	OLD MYOCARDIAL INFARCT
83100	67	0.00108782	1.5227	DISLOC SHOULDER NOS-CLOS
75612	239	0.00388044	1.52227	SPONDYLOLISTHESIS
7226	391	0.00634833	1.52138	DISC DEGENERATION NOS
5538	41	0.000665682	1.51849	HERNIA NEC
2930	126	0.00204575	1.51805	DELIRIUM D/T OTHER COND
5929	85	0.00138007	1.51783	URINARY CALCULUS NOS
78097	399	0.00647822	1.51709	ALTERED MENTAL STATUS
34830	185	0.00300369	1.51637	ENCEPHALOPATHY NOS
27540	47	0.000763099	1.5161	DIS CALCIUM METABLSM NOS
80709	59	0.000957932	1.5128	FX MULT RIBS NOS-CLOSED
41041	62	0.00100664	1.51217	AMI INFERIOR WALL, INIT
73730	384	0.00623468	1.51179	IDIOPATHIC SCOLIOSIS
7863	198	0.00321476	1.51143	HEMOPTYSIS
734	92	0.00149372	1.50817	FLAT FOOT
07070	105	0.00170479	1.49998	HPT C W/O HEPAT COMA NOS
3370	33	0.000535793	1.49998	IDIOPATH AUTO NEUROPATHY
33819	45	0.000730626	1.49998	ACUTE PAIN NEC
36613	30	0.000487084	1.49998	ANT SUBCAPS SENILE CATAR
3699	63	0.00102288	1.49998	VISUAL LOSS NOS
3962	36	0.000584501	1.49998	MITRAL INSUF/AORT STENOS
4478	33	0.000535793	1.49998	ARTERIAL DISEASE NEC
5309	39	0.000633209	1.49998	ESOPHAGEAL DISORDER NOS
5521	30	0.000487084	1.49998	UMBILICAL HERNIA W OBSTR
73395	57	0.00092546	1.49998	STRESS FRACTURE BONE NEC
81221	39	0.000633209	1.49998	FX HUMERUS SHAFT-CLOSED
84501	30	0.000487084	1.49998	SPRAIN OF ANKLE DELTOID
9971	33	0.000535793	1.49998	SURG COMPL-HEART
25071	54	0.000876751	1.49998	DMI CIRC NT ST UNCNTRLD
88101	54	0.000876751	1.49998	OPEN WOUND OF ELBOW
7210	1237	0.0200841	1.49937	CERVICAL SPONDYLOSIS
7230	500	0.00811807	1.49698	CERVICAL SPINAL STENOSIS
78703	582	0.00944943	1.49612	VOMITING ALONE
80701	127	0.00206199	1.49409	FRACTURE ONE RIB-CLOSED
25003	285	0.0046273	1.49212	DMI WO CMP UNCNTRLD
5939	1034	0.0167882	1.48775	RENAL & URETERAL DIS NOS
99813	52	0.000844279	1.48569	SEROMA COMPLICTING PROC
7993	303	0.00491955	1.48527	DEBILITY NOS
58881	43	0.000698154	1.48273	SEC HYPERPARATHYRD-RENAL
71967	43	0.000698154	1.48273	JOINT SYMPTOM NEC-ANKLE
5552	40	0.000649446	1.48146	REG ENTERIT SM/LG INTEST
4919	200	0.00324723	1.48146	CHRONIC BRONCHITIS NOS
41189	114	0.00185092	1.4805	AC ISCHEMIC HRT DIS NEC
56213	34	0.000552029	1.47824	DVRTCLI COLON W HMRHG
83101	34	0.000552029	1.47824	ANT DISLOC HUMERUS-CLOSE
2899	158	0.00256531	1.47661	BLOOD DISEASE NOS
6824	158	0.00256531	1.47661	CELLULITIS OF HAND
72789	31	0.00050332	1.47617	SYNOV/TEND/BURSA DIS NEC
78605	5508	0.0894287	1.4731	SHORTNESS OF BREATH
99889	81	0.00131513	1.4727	OTH SPCF CMPLC PROCD NEC
04110	53	0.000860515	1.4722	STAPHYLOCOCCUS UNSPCFIED
71531	181	0.00293874	1.47152	LOC OSTEOARTH NOS-SHLDER
28731	50	0.000811807	1.47056	IMMUNE THROMBOCYT PURPRA
71617	50	0.000811807	1.47056	TRAUM ARTHROPATHY-ANKLE
586	338	0.00548781	1.46954	RENAL FAILURE NOS
72273	210	0.00340959	1.46851	LUMB DISC DIS W MYELOPAT
34541	41	0.000665682	1.46426	PSYMOTR EPIL W INTR EPIL
3942	41	0.000665682	1.46426	MITRAL STENOSIS W INSUFF
78609	3592	0.0583202	1.46371	RESPIRATORY ABNORM NEC
4293	1304	0.0211719	1.46186	CARDIOMEGALY
3549	38	0.000616973	1.46151	MONONEURITIS ARM NOS
41010	38	0.000616973	1.46151	AMI ANTERIOR WALL,UNSPEC
4243	57	0.00092546	1.46151	PULMONARY VALVE DISORDER
5768	130	0.0021107	1.46065	DIS OF BILIARY TRACT NEC
79099	222	0.00360442	1.4605	OTH NSPCF FINDING BLOOD
7910	324	0.00526051	1.45944	PROTEINURIA
9593	296	0.0048059	1.4581	ELB/FOREARM/WRST INJ NOS
5770	239	0.00388044	1.45729	ACUTE PANCREATITIS
7904	580	0.00941696	1.45726	ELEV TRANSAMINASE/LDH
7350	893	0.0144989	1.45675	HALLUX VALGUS
79439	185	0.00300369	1.45667	ABN CARDIOVASC STUDY NEC
71514	463	0.00751733	1.45595	LOC PRIM OSTEOARTH-HAND
4148	451	0.0073225	1.45014	CHR ISCHEMIC HRT DIS NEC
74722	29	0.000470848	1.44998	AORTIC ATRESIA/STENOSIS
7869	158	0.00256531	1.44952	RESP SYS/CHEST SYMP NEC
6822	330	0.00535793	1.44734	CELLULITIS OF TRUNK
2810	531	0.00862139	1.44684	PERNICIOUS ANEMIA
2558	39	0.000633209	1.44442	ADRENAL DISORDER NEC
4329	39	0.000633209	1.44442	INTRACRANIAL HEMORR NOS
5560	52	0.000844279	1.44442	ULCERATIVE ENTEROCOLITIS
7202	472	0.00766346	1.4434	SACROILIITIS NEC
78701	1527	0.0247926	1.44327	NAUSEA WITH VOMITING
71946	5444	0.0883895	1.44324	JOINT PAIN-L/LEG
8290	127	0.00206199	1.44316	FRACTURE NOS-CLOSED
81209	62	0.00100664	1.44184	FX UPPER HUMERUS NEC-CL
37040	49	0.000795571	1.44115	KERATOCONJUNCTIVITIS NOS
4412	85	0.00138007	1.44065	THORACIC AORTIC ANEURYSM
8406	206	0.00334464	1.44054	SPRAIN SUPRASPINATUS
82021	121	0.00196457	1.44045	INTERTROCHANTERIC FX-CL
20190	36	0.000584501	1.43998	HDGK DIS UNSP XTRNDL ORG
2865	151	0.00245166	1.43807	INTR CIRCUL ANTICOAG DIS
27541	86	0.00139631	1.43331	HYPOCALCEMIA
2761	527	0.00855644	1.43204	HYPOSMOLALITY
5363	123	0.00199705	1.43021	GASTROPARESIS
55220	30	0.000487084	1.42855	OBSTR VENTRAL HERNIA NOS
75310	137	0.00222435	1.42706	CYSTIC KIDNEY DISEAS NOS
7895	164	0.00266273	1.42606	ASCITES
7197	506	0.00821549	1.42533	DIFFICULTY IN WALKING
7812	1076	0.0174701	1.42514	ABNORMALITY OF GAIT
7213	1934	0.0314007	1.42308	LUMBOSACRAL SPONDYLOSIS
4272	37	0.000600737	1.42305	PAROX TACHYCARDIA NOS
78099	880	0.0142878	1.42162	OTHER GENERAL SYMPTOMS
3051	722	0.0117225	1.42124	TOBACCO USE DISORDER
29634	81	0.00131513	1.42103	REC DEPR PSYCH-PSYCHOTIC
07051	108	0.0017535	1.42103	HPT C ACUTE WO HPAT COMA
5128	142	0.00230553	1.41998	SPONT PNEUMOTHORAX NEC
5121	34	0.000552029	1.41664	IATROGENIC PNEUMOTHORAX
7279	34	0.000552029	1.41664	SYNOV/TEND/BURSA DIS NOS
23879	51	0.000828043	1.41664	LYMPH/HEMATPOITC TIS NEC
45119	242	0.00392915	1.41518	DEEP PHLEBITIS-LEG NEC
49391	147	0.00238671	1.41344	ASTHMA W STATUS ASTHMAT
7833	65	0.00105535	1.41302	FEEDING PROBLEM
4590	89	0.00144502	1.41268	HEMORRHAGE NOS
72740	79	0.00128265	1.41069	SYNOVIAL CYST NOS
73681	55	0.000892988	1.41023	UNEQUAL LEG LENGTH
9222	62	0.00100664	1.40907	CONTUSION ABDOMINAL WALL
5845	69	0.00112029	1.40814	LOWER NEPHRON NEPHROSIS
4260	176	0.00285756	1.40798	ATRIOVENT BLOCK COMPLETE
7224	1494	0.0242568	1.40676	CERVICAL DISC DEGEN
3560	52	0.000844279	1.40538	HERED PERIPH NEUROPATHY
5198	170	0.00276014	1.40494	RESP SYSTEM DISEASE NEC
5070	118	0.00191586	1.40474	FOOD/VOMIT PNEUMONITIS
40391	184	0.00298745	1.40456	HYP KID NOS W CR KID V
2769	261	0.00423763	1.4032	ELECTROLYT/FLUID DIS NEC
9961	94	0.0015262	1.40296	MALFUNC VASC DEVICE/GRAF
7999	1268	0.0205874	1.40263	UNKN CAUSE MORB/MORT NEC
7930	136	0.00220811	1.40204	ABN FINDING-SKULL & HEAD
1919	42	0.000681918	1.39998	MALIG NEO BRAIN NOS
2883	28	0.000454612	1.39998	EOSINOPHILIA
59989	28	0.000454612	1.39998	OTH SPCF DSDR URNRY TRCT
92311	91	0.00147749	1.39998	CONTUSION OF ELBOW
42822	102	0.00165609	1.39724	CHR SYSTOLIC HRT FAILURE
82381	53	0.000860515	1.39471	FX FIBULA NOS-CLOSED
53019	198	0.00321476	1.39434	OTHER ESOPHAGITIS
72611	198	0.00321476	1.39434	CALCIF TENDINITIS SHLDER
25010	39	0.000633209	1.39283	DMII KETO NT ST UNCNTRLD
28522	149	0.00241918	1.3925	ANEMIA IN NEOPLASTIC DIS
36101	32	0.000519556	1.39128	PART DETACH-SINGL DEFEC
5282	128	0.00207823	1.39128	ORAL APHTHAE
4479	50	0.000811807	1.38887	ARTERIAL DISEASE NOS
72768	50	0.000811807	1.38887	RUPTURE TENDON FOOT NEC
7880	200	0.00324723	1.38887	RENAL COLIC
95919	293	0.00475719	1.3886	TRUNK INJURY-SITES NEC
92231	93	0.00150996	1.38804	BACK CONTUSION
2752	86	0.00139631	1.38707	DIS MAGNESIUM METABOLISM
49321	43	0.000698154	1.38707	CH OB ASTHMA W STAT ASTH
3369	61	0.000990404	1.38634	SPINAL CORD DISEASE NOS
46619	79	0.00128265	1.38594	ACU BRNCHLTS D/T OTH ORG
72251	255	0.00414022	1.38585	THORACIC DISC DEGEN
8058	97	0.00157491	1.38569	VERTEBRAL FX NOS-CLOSED
73679	256	0.00415645	1.38376	ACQ ANKLE-FOOT DEF NEC
45111	141	0.0022893	1.38233	FEMORAL VEIN PHLEBITIS
5855	76	0.00123395	1.3818	CHRON KIDNEY DIS STAGE V
88100	134	0.00217564	1.38142	OPEN WOUND OF FOREARM
71941	3648	0.0592294	1.37971	JOINT PAIN-SHLDER
8900	40	0.000649446	1.37929	OPEN WOUND OF HIP/THIGH
8970	40	0.000649446	1.37929	AMPUT BELOW KNEE, UNILAT
73710	62	0.00100664	1.37776	KYPHOSIS NOS
5789	799	0.0129727	1.37756	GASTROINTEST HEMORR NOS
2767	343	0.005569	1.37749	HYPERPOTASSEMIA
56982	55	0.000892988	1.37498	ULCERATION OF INTESTINE
5854	275	0.00446494	1.37498	CHR KIDNEY DIS STAGE IV
81203	37	0.000600737	1.37035	FX GR TUBEROS HUMERUS-CL
29623	178	0.00289003	1.36921	DEPRESS PSYCHOSIS-SEVERE
5601	193	0.00313357	1.36877	PARALYTIC ILEUS
8483	52	0.000844279	1.3684	SPRAIN OF RIBS
4242	513	0.00832914	1.36798	NONRHEUM TRICUSP VAL DIS
5969	56	0.000909224	1.36583	BLADDER DISORDER NOS
7273	407	0.00660811	1.36575	BURSITIS NEC
05442	30	0.000487084	1.36361	DENDRITIC KERATITIS
81000	45	0.000730626	1.36361	FX CLAVICLE NOS-CLOSED
7244	2492	0.0404605	1.35802	LUMBOSACRAL NEURITIS NOS
72293	323	0.00524427	1.35712	DISC DIS NEC/NOS-LUMBAR
72252	3068	0.0498125	1.3551	LUMB/LUMBOSAC DISC DEGEN
36810	65	0.00105535	1.35414	SUBJ VISUAL DISTURB NOS
4400	307	0.00498449	1.3524	AORTIC ATHEROSCLEROSIS
5550	73	0.00118524	1.35183	REG ENTERITIS, SM INTEST
8910	369	0.00599114	1.35163	OPEN WND KNEE/LEG/ANKLE
3963	200	0.00324723	1.35133	MITRAL/AORTIC VAL INSUFF
3488	177	0.0028738	1.35112	BRAIN CONDITIONS NEC
1619	27	0.000438376	1.34998	MALIGNANT NEO LARYNX NOS
3968	27	0.000438376	1.34998	MITR/AORTIC MULT INVOLV
6209	27	0.000438376	1.34998	NONINFL DIS OVA/ADNX NOS
53510	757	0.0122908	1.34935	ATRPH GASTRTIS W/O HMRHG
3419	31	0.00050332	1.3478	CNS DEMYELINATION NOS
56984	31	0.00050332	1.3478	ANGIO INTES W/O HMRHG
2290	39	0.000633209	1.34481	BENIGN NEO LYMPH NODES
9331	39	0.000633209	1.34481	FOREIGN BODY IN LARYNX
7336	251	0.00407527	1.34222	TIETZE'S DISEASE
25090	197	0.00319852	1.34011	DMII UNSPF NT ST UNCNTRL
72210	1888	0.0306538	1.33899	LUMBAR DISC DISPLACEMENT
3569	875	0.0142066	1.3379	IDIO PERIPH NEURPTHY NOS
27801	386	0.00626715	1.33562	MORBID OBESITY
8248	235	0.00381549	1.33521	FX ANKLE NOS-CLOSED
7354	1044	0.0169505	1.33502	OTHER HAMMER TOE
2357	68	0.00110406	1.33331	UNC BEHAV NEO LUNG
4111	712	0.0115601	1.33331	INTERMED CORONARY SYND
41405	44	0.00071439	1.33331	COR ATH BYPASS GRAFT NOS
71856	44	0.00071439	1.33331	ANKYLOSIS-LOWER/LEG
72211	124	0.00201328	1.33331	THORACIC DISC DISPLACMNT
9221	329	0.00534169	1.33196	CONTUSION OF CHEST WALL
72660	165	0.00267896	1.33062	ENTHESOPATHY OF KNEE NOS
7289	145	0.00235424	1.33025	MUSCLE/LIGAMENT DIS NOS
5569	238	0.0038642	1.32959	ULCERATVE COLITIS UNSPCF
37033	445	0.00722508	1.32834	KERATOCONJUNCTIVIT SICCA
8242	138	0.00224059	1.3269	FX LATERAL MALLEOLUS-CL
5778	57	0.00092546	1.32556	PANCREATIC DISEASE NEC
72670	510	0.00828043	1.32465	ANKLE ENTHESOPATHY NOS
2760	49	0.000795571	1.3243	HYPEROSMOLALITY
5779	49	0.000795571	1.3243	PANCREATIC DISEASE NOS
42732	225	0.00365313	1.32351	ATRIAL FLUTTER
49320	361	0.00586125	1.32232	CHRONIC OBST ASTHMA NOS
72610	1528	0.0248088	1.32178	ROTATOR CUFF SYND NOS
92321	74	0.00120147	1.32141	CONTUSION OF WRIST
7212	206	0.00334464	1.32049	THORACIC SPONDYLOSIS
34550	33	0.000535793	1.31998	PART EPIL W/O INTR EPIL
53290	66	0.00107159	1.31998	DUODENAL ULCER NOS
587	33	0.000535793	1.31998	RENAL SCLEROSIS NOS
42490	91	0.00147749	1.31882	ENDOCARDITIS NOS
78842	91	0.00147749	1.31882	POLYURIA
78009	613	0.00995275	1.31826	OTHER ALTER CONSCIOUSNES
4429	29	0.000470848	1.31816	ANEURYSM NOS
78652	811	0.0131675	1.31654	PAINFUL RESPIRATION
29021	38	0.000616973	1.31032	SENILE DEPRESSIVE
40211	55	0.000892988	1.3095	BENIGN HYP HT DIS W HF
7823	2473	0.040152	1.30844	EDEMA
36210	34	0.000552029	1.30767	BACKGRND RETINOPATHY NOS
56081	85	0.00138007	1.30767	INTESTINAL ADHES W OBSTR
68110	387	0.00628339	1.30741	CELLULITIS, TOE NOS
45989	200	0.00324723	1.30717	CIRCULATORY DISEASE NEC
78939	128	0.00207823	1.3061	ABDMNAL MASS OTH SPCF ST
7220	747	0.0121284	1.30592	CERVICAL DISC DISPLACMNT
43889	47	0.000763099	1.30553	LATE EFFECT CV DIS NEC
81500	73	0.00118524	1.30355	FX METACARPAL NOS-CLOSED
1179	43	0.000698154	1.30301	MYCOSES NEC & NOS
20200	43	0.000698154	1.30301	NDLR LYM UNSP XTRNDL ORG
37515	1956	0.0317579	1.30224	TEAR FILM INSUFFIC NOS
3558	207	0.00336088	1.30187	MONONEURITIS LEG NOS
7218	82	0.00133136	1.30157	SPINAL DISORDERS NEC
5761	26	0.00042214	1.29998	CHOLANGITIS
7571	26	0.00042214	1.29998	ICHTHYOSIS CONGENITA
7830	87	0.00141254	1.29849	ANOREXIA
9599	161	0.00261402	1.29837	INJURY-SITE NOS
5280	48	0.000779335	1.29728
4264	153	0.00248413	1.29659	RT BUNDLE BRANCH BLOCK
73394	66	0.00107159	1.2941	STRESS FX METATARSALS
2801	110	0.00178598	1.2941	IRON DEF ANEMIA DIETARY
78607	331	0.00537416	1.29295	WHEEZING
8840	84	0.00136384	1.29229	OPEN WOUND ARM MULT/NOS
5531	146	0.00237048	1.29201	UMBILICAL HERNIA
5716	40	0.000649446	1.2903	BILIARY CIRRHOSIS
5225	49	0.000795571	1.28945	PERIAPICAL ABSCESS
83900	67	0.00108782	1.28844	DISLOC CERV VERT NOS-CL
92421	45	0.000730626	1.28569	CONTUSION OF ANKLE
71916	27	0.000438376	1.28569	HEMARTHROSIS-L/LEG
44020	411	0.00667305	1.28435	ATHSCL EXTRM NTV ART NOS
7906	1596	0.0259129	1.28294	ABN BLOOD CHEMISTRY NEC
36235	59	0.000957932	1.28259	CENT RETINAL VEIN OCCLUS
9779	59	0.000957932	1.28259	POISON-MEDICINAL AGT NOS
7245	3359	0.0545372	1.28204	BACKACHE NOS
2811	250	0.00405903	1.28203	B12 DEFIC ANEMIA NEC
95901	610	0.00990404	1.28149	HEAD INJURY NOS
4292	474	0.00769593	1.28106	ASCVD
71887	73	0.00118524	1.28068	JT DERANGEMENT NEC-ANKLE
92401	178	0.00289003	1.28055	CONTUSION OF HIP
53010	608	0.00987157	1.27998	ESOPHAGITIS, UNSPECIFIED
6280	32	0.000519556	1.27998	INFERTILITY-ANOVULATION
59389	142	0.00230553	1.27926	RENAL & URETERAL DIS NEC
5921	362	0.00587748	1.27913	CALCULUS OF URETER
78702	942	0.0152944	1.2764	NAUSEA ALONE
6826	919	0.014921	1.27637	CELLULITIS OF LEG
7822	514	0.00834538	1.27541	LOCAL SUPRFICIAL SWELLNG
4471	205	0.00332841	1.27327	STRICTURE OF ARTERY
2669	28	0.000454612	1.27271	VITAMIN B DEFICIENCY NOS
4510	112	0.00181845	1.27271	SUPERFIC PHLEBITIS-LEG
99674	84	0.00136384	1.27271	COMP-OTH VASC DEV/GRAFT
3540	1457	0.0236561	1.27247	CARPAL TUNNEL SYNDROME
2396	61	0.000990404	1.27081	BRAIN NEOPLASM NOS
43491	574	0.00931954	1.26989	CRBL ART OCL NOS W INFRC
5680	80	0.00129889	1.26982	PERITONEAL ADHESIONS
0419	66	0.00107159	1.26921	BACTERIAL INFECTION NOS
2375	33	0.000535793	1.26921	UNC BEH NEO BRAIN/SPINAL
43401	66	0.00107159	1.26921	CRBL THRMBS W INFRCT
78194	33	0.000535793	1.26921	FACIAL WEAKNESS
4139	1179	0.0191424	1.26772	ANGINA PECTORIS NEC/NOS
28730	57	0.00092546	1.26665	PRIM THROMBOCYTOPEN NOS
33383	38	0.000616973	1.26665	SPASMODIC TORTICOLLIS
8220	81	0.00131513	1.2656	FRACTURE PATELLA-CLOSED
9974	81	0.00131513	1.2656	SURG COMP-DIGESTV SYSTEM
81601	67	0.00108782	1.26413	FX MID/PRX PHAL, HAND-CL
5799	53	0.000860515	1.26188	INTEST MALABSORPTION NOS
40490	29	0.000470848	1.26085	HY HT/KD NOS I-IV W/O HF
5400	29	0.000470848	1.26085	AC APPEND W PERITONITIS
4271	329	0.00534169	1.26052	PAROX VENTRIC TACHYCARD
57510	199	0.00323099	1.25947	CHOLECYSTITIS NOS
6952	34	0.000552029	1.25924	ERYTHEMA NODOSUM
2662	569	0.00923836	1.25883	B-COMPLEX DEFIC NEC
79989	107	0.00173727	1.2588	ILL-DEFINE CONDITION NEC
5609	290	0.00470848	1.25539	INTESTINAL OBSTRUCT NOS
52800	74	0.00120147	1.25422	STOMATITIS/MUCOSITIS NOS
45342	79	0.00128265	1.25395	DVT/EMB DISTAL LOWER EXT
07054	179	0.00290627	1.25173	CHRNC HPT C WO HPAT COMA
4130	35	0.000568265	1.24998	ANGINA DECUBITUS
42760	65	0.00105535	1.24998	PREMATURE BEATS NOS
78602	30	0.000487084	1.24998	ORTHOPNEA
7891	105	0.00170479	1.24998	HEPATOMEGALY
3379	25	0.000405903	1.24998	AUTONOMIC NERVE DIS NEC
36602	45	0.000730626	1.24998	POST SUBCAPS POL CATARCT
38120	25	0.000405903	1.24998	CHR MUCOID OM SIMP/NOS
5533	1020	0.0165609	1.24998	DIAPHRAGMATIC HERNIA
5719	25	0.000405903	1.24998	CHRONIC LIVER DIS NOS
71961	25	0.000405903	1.24998	JOINT SYMPTOM NEC-SHLDER
99601	45	0.000730626	1.24998	MALFUNC CARDIAC PACEMAKE
53089	106	0.00172103	1.24704	OTHER DSRDERS ESOPHAGUS
7934	167	0.00271144	1.24625	ABN FINDINGS-GI TRACT
2394	61	0.000990404	1.24488	BLADDER NEOPLASM NOS
4519	122	0.00198081	1.24488	THROMBOPHLEBITIS NOS
25001	974	0.015814	1.24391	DMI WO CMP NT ST UNCNTRL
2123	46	0.000746862	1.24322	BENIGN NEO BRONCHUS/LUNG
7856	696	0.0113004	1.24284	ENLARGEMENT LYMPH NODES
36813	41	0.000665682	1.2424	VISUAL DISCOMFORT
34700	36	0.000584501	1.24136	NARCOLEPSY W/O CATAPLEXY
431	72	0.001169	1.24136	INTRACEREBRAL HEMORRHAGE
78905	165	0.00267896	1.24058	ABDMNAL PAIN PERIUMBILIC
5289	160	0.00259778	1.24029	ORAL SOFT TISSUE DIS NEC
7295	7329	0.118995	1.2382	PAIN IN LIMB
4251	52	0.000844279	1.23808	HYPERTR OBSTR CARDIOMYOP
44022	120	0.00194834	1.23709	ATH EXT NTV AT W RST PN
3574	47	0.000763099	1.23682	NEUROPATHY IN OTHER DIS
78002	303	0.00491955	1.23671	TRANS ALTER AWARENESS
82525	392	0.00636457	1.23657	FX METATARSAL-CLOSED
32751	42	0.000681918	1.23527	PERIODIC LIMB MOVEMENT
53500	659	0.0106996	1.23406	ACUTE GASTRTIS W/O HMRHG
34611	127	0.00206199	1.23299	COMN MGRN W NTRC MGR STD
490	1747	0.0283645	1.232	BRONCHITIS NOS
7862	5586	0.0906951	1.23173	COUGH
4321	48	0.000779335	1.23075	SUBDURAL HEMORRHAGE
36600	43	0.000698154	1.22855	NONSENILE CATARACT NOS
4918	43	0.000698154	1.22855	CHRONIC BRONCHITIS NEC
3709	81	0.00131513	1.22725	KERATITIS NOS
37100	81	0.00131513	1.22725	CORNEAL OPACITY NOS
2363	27	0.000438376	1.22725	UNC BEHAV NEO FEMALE NEC
25041	27	0.000438376	1.22725	DMI RENL NT ST UNCNTRLD
2890	27	0.000438376	1.22725	SECONDARY POLYCYTHEMIA
5651	38	0.000616973	1.22579	ANAL FISTULA
7238	114	0.00185092	1.22579	CERVICAL SYNDROME NEC
24220	49	0.000795571	1.22498	TOX MULTNOD GOIT NO CRIS
3668	49	0.000795571	1.22498	CATARACT NEC
75611	60	0.000974168	1.22447	LUMBOSACR SPONDYLOLYSIS
4241	1153	0.0187203	1.22397	AORTIC VALVE DISORDER
34621	33	0.000535793	1.2222	VRNT MGRN W NTRC MGR STD
53560	132	0.00214317	1.2222	DUODENITIS W/O HMRHG
9973	33	0.000535793	1.2222	SURG COMPLIC-RESPIR SYST
4423	44	0.00071439	1.2222	LOWER EXTREMITY ANEURYSM
8738	44	0.00071439	1.2222	OPEN WOUND OF HEAD NEC
25061	100	0.00162361	1.21949	DMI NEURO NT ST UNCNTRLD
8244	67	0.00108782	1.21816	FX BIMALLEOLAR-CLOSED
53550	1242	0.0201653	1.21763	GSTR/DDNTS NOS W/O HMRHG
29663	28	0.000454612	1.21737	BIPOL I CUR MIX W/O PSY
43300	28	0.000454612	1.21737	OCL BSLR ART WO INFRCT
3331	191	0.0031011	1.21654	TREMOR NEC
78650	8724	0.141644	1.21604	CHEST PAIN NOS
2989	254	0.00412398	1.21529	PSYCHOSIS NOS
5300	34	0.000552029	1.21427	ACHALASIA & CARDIOSPASM
1970	51	0.000828043	1.21427	SECONDARY MALIG NEO LUNG
37021	125	0.00202952	1.21357	PUNCTATE KERATITIS
9592	245	0.00397785	1.21285	SHLDR/UPPER ARM INJ NOS
2351	46	0.000746862	1.21051	UNC BEHAV NEO ORAL/PHAR
0539	795	0.0129077	1.21003	HERPES ZOSTER NOS
436	710	0.0115277	1.20952	CVA
2893	110	0.00178598	1.20877	LYMPHADENITIS NOS
29650	58	0.000941696	1.20831	BIPOL I CUR DEPRES NOS
4289	116	0.00188339	1.20831	HEART FAILURE NOS
501	29	0.000470848	1.20831	ASBESTOSIS
20280	308	0.00500073	1.20782	OTH LYMP UNSP XTRNDL ORG
4149	733	0.0119011	1.20756	CHR ISCHEMIC HRT DIS NOS
5194	35	0.000568265	1.20688	DISORDERS OF DIAPHRAGM
72291	117	0.00189963	1.20617	DISC DIS NEC/NOS-CERV
72762	41	0.000665682	1.20586	BICEPS TENDON RUPTURE
2562	94	0.0015262	1.20511	POSTABLATIV OVARIAN FAIL
7899	65	0.00105535	1.20368	ABDOMEN/PELVIS SYMP NEC
4439	1289	0.0209284	1.20241	PERIPH VASCULAR DIS NOS
2749	547	0.00888117	1.20218	GOUT NOS
41400	3002	0.0487409	1.20126	COR ATH UNSP VSL NTV/GFT
2138	24	0.000389667	1.19998	BEN NEO BONES ANKLE/FOOT
29010	24	0.000389667	1.19998	PRESENILE DEMENTIA
29181	24	0.000389667	1.19998	ALCOHOL WITHDRAWAL
5306	30	0.000487084	1.19998	ACQ ESOPHAG DIVERTICULUM
5756	54	0.000876751	1.19998	GB CHOLESTEROLOSIS
6116	24	0.000389667	1.19998	GALACTORRHEA-NONOBSTET
99604	24	0.000389667	1.19998	MCH CMP AUTM MPLNT DFBRL
9999	30	0.000487084	1.19998	COMPLIC MED CARE NEC/NOS
08881	72	0.001169	1.19998	LYME DISEASE
36330	36	0.000584501	1.19998	CHORIORETINAL SCAR NOS
78869	102	0.00165609	1.19998	OTH ABNORMALT URINATION
32723	1182	0.0191911	1.19876	OBSTRUCTIVE SLEEP APNEA
7246	369	0.00599114	1.19803	DISORDERS OF SACRUM
99673	49	0.000795571	1.1951	COMP-REN DIALYS DEV/GRFT
7176	43	0.000698154	1.19443	LOOSE BODY IN KNEE
8940	43	0.000698154	1.19443	OPEN WOUND OF LEG NEC
4592	37	0.000600737	1.19353	COMPRESSION OF VEIN
73390	4104	0.0666331	1.193	BONE & CARTILAGE DIS NOS
25631	62	0.00100664	1.19229	PREMATURE MENOPAUSE
42789	1147	0.0186229	1.19229	CARDIAC DYSRHYTHMIAS NEC
46410	31	0.00050332	1.19229	AC TRACHEITIS NO OBSTRUC
82520	124	0.00201328	1.19229	FX FOOT BONE NOS-CLOSED
57420	748	0.0121446	1.19106	CHOLELITHIASIS NOS
4353	25	0.000405903	1.19046	VERTBROBASLR ARTERY SYND
71958	25	0.000405903	1.19046	JT STIFFNESS NEC-OTH JT
78057	1019	0.0165446	1.1904	SLEEP APNEA NOS
53789	138	0.00224059	1.18964	GASTRODUODENAL DIS NEC
37120	44	0.00071439	1.18917	CORNEAL EDEMA NOS
42769	359	0.00582877	1.18872	PREMATURE BEATS NEC
3559	397	0.00644575	1.1886	MONONEURITIS NOS
7936	184	0.00298745	1.18708	ABN FIND-ABDOMINAL AREA
41401	4325	0.0702213	1.18686	CRNRY ATHRSCL NATVE VSSL
85400	83	0.0013476	1.1857	BRAIN INJURY NEC
34982	32	0.000519556	1.18517	TOXIC ENCEPHALOPATHY
53085	353	0.00573136	1.18454	BARRETT'S ESOPHAGUS
25072	45	0.000730626	1.18419	DMII CIRC UNCNTRLD
9248	84	0.00136384	1.18308	MULTIPLE CONTUSIONS NEC
7242	6754	0.109659	1.1822	LUMBAGO
3319	364	0.00590995	1.1818	CEREB DEGENERATION NOS
3568	65	0.00105535	1.1818	IDIO PERIPH NEURPTHY NEC
84519	26	0.00042214	1.1818	SPRAIN OF FOOT NEC
29660	39	0.000633209	1.1818	BIPOL I CURRNT MIXED NOS
7845	143	0.00232177	1.1818	SPEECH DISTURBANCE NEC
53540	644	0.0104561	1.18163	OTH SPF GSTRT W/O HMRHG
40311	59	0.000957932	1.17998	BEN HYP KID W CR KID V
5191	59	0.000957932	1.17998	OTHER DIS TRACHEA BRONCHUS NEC
5259	46	0.000746862	1.17947	DENTAL DISORDER NOS
3689	132	0.00214317	1.17855	VISUAL DISTURBANCE NOS
47411	33	0.000535793	1.17855	HYPERTROPHY TONSILS
7294	73	0.00118524	1.1774	FASCIITIS NOS
20300	93	0.00150996	1.1772	MULT MYELM W/O REMISSION
25082	60	0.000974168	1.17645	DMII OTH UNCNTRLD
73320	47	0.000763099	1.17498	CYST OF BONE NOS
92310	47	0.000763099	1.17498	CONTUSION OF FOREARM
25093	27	0.000438376	1.17389	DMI UNSPF UNCNTRLD
72767	27	0.000438376	1.17389	RUPTURE ACHILLES TENDON
49392	372	0.00603984	1.17348	ASTHMA NOS W (AC) EXAC
79430	373	0.00605608	1.17294	ABN CARDIOVASC STUDY NOS
36332	34	0.000552029	1.17239	MACULAR SCARS NEC
37710	48	0.000779335	1.17071	OPTIC ATROPHY NOS
5715	145	0.00235424	1.16934	CIRRHOSIS OF LIVER NOS
2419	104	0.00168856	1.16852	NONTOX NODUL GOITER NOS
2390	139	0.00225682	1.16805	DIGESTIVE NEOPLASM NOS
42761	188	0.00305239	1.16768	ATRIAL PREMATURE BEATS
5920	1003	0.0162848	1.16762	CALCULUS OF KIDNEY
135	182	0.00295498	1.16665	SARCOIDOSIS
34500	28	0.000454612	1.16665	GEN NONCV EP W/O INTR EP
42823	28	0.000454612	1.16665	AC ON CHR SYST HRT FAIL
591	245	0.00397785	1.16665	HYDRONEPHROSIS
72741	140	0.00227306	1.16665	GANGLION OF JOINT
2452	205	0.00332841	1.16475	CHR LYMPHOCYT THYROIDIT
29635	99	0.00160738	1.16469	RECUR DEPR PSYC-PART REM
5269	99	0.00160738	1.16469	JAW DISEASE NOS
25070	213	0.0034583	1.16392	DMII CIRC NT ST UNCNTRLD
4409	142	0.00230553	1.16392	ATHEROSCLEROSIS NOS
2559	57	0.00092546	1.16325	ADRENAL DISORDER NOS
2298	93	0.00150996	1.16248	BENIGN NEOPLASM NEC
35579	29	0.000470848	1.15998	OTH MONONEUR LOWER LIMB
78839	29	0.000470848	1.15998	OTH URINRY INCONTINENCE
8250	51	0.000828043	1.15907	FRACTURE CALCANEUS-CLOSE
8920	168	0.00272767	1.1586	OPEN WOUND OF FOOT
25081	95	0.00154243	1.15852	DMI OTH NT ST UNCNTRLD
7852	702	0.0113978	1.1584	CARDIAC MURMURS NEC
41181	44	0.00071439	1.15788	ACUTE COR OCCLSN W/O MI
78909	1468	0.0238347	1.1568	ABDMNAL PAIN OTH SPCF ST
7921	349	0.00566641	1.15561	ABN FIND-STOOL CONTENTS
1977	52	0.000844279	1.15554	SECOND MALIG NEO LIVER
3579	52	0.000844279	1.15554	INFLAM/TOX NEUROPTHY NOS
36236	104	0.00168856	1.15554	VENOUS TRIBUTARY OCCLUS
78659	2531	0.0410937	1.15516	CHEST PAIN NEC
7248	343	0.005569	1.15486	OTHER BACK SYMPTOMS
9597	816	0.0132487	1.15415	LOWER LEG INJURY NOS
51911	120	0.00194834	1.15383	ACUTE BRONCHOSPASM
6113	30	0.000487084	1.15383	FAT NECROSIS OF BREAST
71964	30	0.000487084	1.15383	JOINT SYMPTOM NEC-HAND
7801	45	0.000730626	1.15383	HALLUCINATIONS
78071	316	0.00513062	1.15327	CHRONIC FATIGUE SYNDROME
7231	3581	0.0581416	1.15254	CERVICALGIA
5856	190	0.00308487	1.1515	END STAGE RENAL DISEASE
23875	107	0.00173727	1.15052	MYELODYSPLASTIC SYND NOS
4240	2165	0.0351512	1.15035	MITRAL VALVE DISORDER
4580	199	0.00323099	1.15027	ORTHOSTATIC HYPOTENSION
1519	23	0.000373431	1.14998	MALIG NEOPL STOMACH NOS
1538	23	0.000373431	1.14998	MALIGNANT NEO COLON NEC
56089	46	0.000746862	1.14998	INTESTINAL OBSTRUCT NEC
7469	23	0.000373431	1.14998	CONG HEART ANOMALY NOS
8793	23	0.000373431	1.14998	OPN WND ANT ABDOMEN-COMP
1809	31	0.00050332	1.14813	MAL NEO CERVIX UTERI NOS
7282	132	0.00214317	1.14781	MUSC DISUSE ATROPHY NEC
4169	70	0.00113653	1.14752	CHR PULMON HEART DIS NOS
56212	47	0.000763099	1.14632	DVRTCLO COLON W HMRHG
47400	55	0.000892988	1.14581	CHRONIC TONSILLITIS
27542	182	0.00295498	1.14464	HYPERCALCEMIA
7802	1605	0.026059	1.14396	SYNCOPE AND COLLAPSE
1509	24	0.000389667	1.14284	MAL NEO ESOPHAGUS NOS
2442	24	0.000389667	1.14284	IODINE HYPOTHYROIDISM
28959	24	0.000389667	1.14284	SPLEEN DISEASE NEC
38619	32	0.000519556	1.14284	PERIPHERAL VERTIGO NEC
45829	24	0.000389667	1.14284	IATROGENC HYPOTNSION NEC
52100	24	0.000389667	1.14284	DENTAL CARIES NOS
5649	40	0.000649446	1.14284	FUNCT DIS INTESTINE NOS
62131	24	0.000389667	1.14284	SIMP ENDO HYPER W/O ATYP
88102	24	0.000389667	1.14284	OPEN WOUND OF WRIST
29410	72	0.001169	1.14284	DEMENTIA W/O BEHAV DIST
4612	72	0.001169	1.14284	AC ETHMOIDAL SINUSITIS
5750	129	0.00209446	1.14157	ACUTE CHOLECYSTITIS
4359	824	0.0133786	1.14126	TRANS CEREB ISCHEMIA NOS
7299	81	0.00131513	1.14083	SOFT TISSUE DIS NEC/NOS
72271	138	0.00224059	1.14048	CERV DISC DIS W MYELOPAT
7808	138	0.00224059	1.14048	GENERALIZD HYPERHIDROSIS
78651	1522	0.0247114	1.14006	PRECORDIAL PAIN
920	399	0.00647822	1.13998	CONTUSION FACE/SCALP/NCK
5781	902	0.014645	1.13887	BLOOD IN STOOL
4401	164	0.00266273	1.13887	RENAL ARTERY ATHEROSCLER
79431	1870	0.0303616	1.13814	ABNORM ELECTROCARDIOGRAM
37992	33	0.000535793	1.13791	SWELLING OR MASS OF EYE
47830	33	0.000535793	1.13791	VOCAL CORD PARALYSIS NOS
6173	33	0.000535793	1.13791	PELV PERIT ENDOMETRIOSIS
4660	5357	0.086977	1.13735	ACUTE BRONCHITIS
3534	58	0.000941696	1.13724	LUMBSACRAL ROOT LES NEC
64893	58	0.000941696	1.13724	OTH CURR COND-ANTEPARTUM
23871	50	0.000811807	1.13635	ESSNTIAL THROMBOCYTHEMIA
5565	25	0.000405903	1.13635	LFTSDED ULCERTVE COLITIS
71985	25	0.000405903	1.13635	JOINT DIS NEC-PELVIS
75319	25	0.000405903	1.13635	CYSTIC KIDNEY DISEAS NEC
8901	25	0.000405903	1.13635	OPEN WND HIP/THIGH-COMPL
37020	142	0.00230553	1.13598	SUPERFIC KERATITIS NOS
8930	84	0.00136384	1.13512	OPEN WOUND OF TOE
72709	126	0.00204575	1.13512	SYNOVITIS NEC
6039	59	0.000957932	1.1346	HYDROCELE NOS
9982	59	0.000957932	1.1346	ACCIDENTAL OP LACERATION
72672	212	0.00344206	1.13367	TIBIALIS TENDINITIS
36234	51	0.000828043	1.13331	TRANSIENT ARTERIAL OCCLU
3940	34	0.000552029	1.13331	MITRAL STENOSIS
4540	136	0.00220811	1.13331	LEG VARICOSITY W ULCER
78053	1574	0.0255557	1.13236	HYPERSOM W SLP APNEA NOS
72281	60	0.000974168	1.13206	POSTLAMINECT SYND-CERV
7222	189	0.00306863	1.13172	DISC DISPLACEMENT NOS
4414	473	0.00767969	1.13156	ABDOM AORTIC ANEURYSM
5303	345	0.00560147	1.13113	ESOPHAGEAL STRICTURE
1122	26	0.00042214	1.13042	CANDIDIAS UROGENITAL NEC
7991	26	0.00042214	1.13042	RESPIRATORY ARREST
5932	581	0.0094332	1.13033	CYST OF KIDNEY, ACQUIRED
9975	35	0.000568265	1.12901	SURG COMPL-URINARY TRACT
36211	115	0.00186716	1.12743	HYPERTENSIVE RETINOPATHY
5759	71	0.00115277	1.12697	DIS OF GALLBLADDER NOS
25000	7500	0.121771	1.12678	DMII WO CMP NT ST UNCNTR
0088	269	0.00436752	1.1255	VIRAL ENTERITIS NOS
3551	27	0.000438376	1.12498	MERALGIA PARESTHETICA
5570	45	0.000730626	1.12498	AC VASC INSUFF INTESTINE
79981	45	0.000730626	1.12498	DECREASED LIBIDO
38110	189	0.00306863	1.12498	CHR SEROUS OM SIMP/NOS
6179	73	0.00118524	1.12306	ENDOMETRIOSIS NOS
78906	1398	0.0226981	1.12287	ABDMNAL PAIN EPIGASTRIC
8488	64	0.00103911	1.12279	SPRAIN NEC
92410	119	0.0019321	1.12262	CONTUSION OF LOWER LEG
7872	1462	0.0237372	1.12201	DYSPHAGIA
56200	37	0.000600737	1.12119	DVRTCLO SML INT W/O HMRG
42613	28	0.000454612	1.11998	AV BLOCK-2ND DEGREE NEC
5952	196	0.00318228	1.11998	CHRONIC CYSTITIS NEC
4270	374	0.00607232	1.11974	PAROX ATRIAL TACHYCARDIA
7820	1349	0.0219026	1.11948	SKIN SENSATION DISTURB
71886	47	0.000763099	1.11903	JT DERANGEMENT NEC-L/LEG
68100	132	0.00214317	1.11863	CELLULITIS, FINGER NOS
4279	1113	0.0180708	1.11857	CARDIAC DYSRHYTHMIA NOS
4131	38	0.000616973	1.11763	PRINZMETAL ANGINA
56409	86	0.00139631	1.11686	CONSTIPATION NEC
78050	249	0.0040428	1.11657	SLEEP DISTURBANCE NOS
3530	58	0.000941696	1.11537	BRACHIAL PLEXUS LESIONS
78791	2044	0.0331867	1.11449	DIARRHEA
92232	49	0.000795571	1.11362	BUTTOCK CONTUSION
44021	525	0.00852397	1.11227	ATH EXT NTV AT W CLAUDCT
36619	421	0.00683541	1.1108	SENILE CATARACT NEC
25050	342	0.00555276	1.11037	DMII OPHTH NT ST UNCNTRL
2352	141	0.0022893	1.11022	UNC BEHAV NEO INTESTINE
49302	101	0.00163985	1.10987	EXT ASTHMA W(ACUTE) EXAC
49390	2377	0.0385933	1.10917	ASTHMA NOS
5762	51	0.000828043	1.10868	OBSTRUCTION OF BILE DUCT
37433	41	0.000665682	1.10809	MECHANICAL PTOSIS
87340	72	0.001169	1.10767	OPEN WOUND OF FACE NOS
55320	175	0.00284132	1.10758	VENTRAL HERNIA NOS
9249	134	0.00217564	1.10742	CONTUSION NOS
7292	567	0.00920589	1.1074	NEURALGIA/NEURITIS NOS
57410	373	0.00605608	1.10681	CHOLELITH W CHOLECYS NEC
7260	373	0.00605608	1.10681	ADHESIVE CAPSULIT SHLDER
3669	987	0.0160251	1.10648	CATARACT NOS
72612	104	0.00168856	1.10637	BICIPITAL TENOSYNOVITIS
25042	94	0.0015262	1.10586	DMII RENAL UNCNTRLD
4419	94	0.0015262	1.10586	AORTIC ANEURYSM NOS
37157	157	0.00254907	1.10562	ENDOTHEL CORNEA DYSTRPHY
35800	42	0.000681918	1.10525	MYSTHNA GRVS W/O AC EXAC
78933	42	0.000681918	1.10525	ABDMNAL MASS RT LWR QUAD
8404	655	0.0106347	1.10454	SPRAIN ROTATOR CUFF
84200	192	0.00311734	1.10343	SPRAIN OF WRIST NOS
34290	64	0.00103911	1.10343	UNSP HEMIPLGA UNSPF SIDE
78901	1110	0.0180221	1.10336	ABDMNAL PAIN RT UPR QUAD
71956	86	0.00139631	1.10255	JT STIFFNESS NEC-L/LEG
72761	357	0.0057963	1.10183	ROTATOR CUFF RUPTURE
1541	65	0.00105535	1.10168	MALIGNANT NEOPL RECTUM
84509	98	0.00159114	1.10111	SPRAIN OF ANKLE NEC
2353	22	0.000357195	1.09998	UNC BEHAV NEO LIVER
36201	330	0.00535793	1.09998	DIABETIC RETINOPATHY NOS
38650	22	0.000357195	1.09998	LABYRINTHINE DYSFUNC NOS
4259	44	0.00071439	1.09998	SECOND CARDIOMYOPATH NOS
6851	22	0.000357195	1.09998	PILONIDAL CYST W/O ABSC
7932	77	0.00125018	1.09998	ABN FD-INTRATHOR ORG NEC
8363	22	0.000357195	1.09998	DISLOCAT PATELLA-CLOSED
72706	321	0.0052118	1.0993	TENOSYNOVITIS FOOT/ANKLE
25060	543	0.00881622	1.09917	DMII NEURO NT ST UNCNTRL
25002	2112	0.0342907	1.09884	DMII WO CMP UNCNTRLD
5589	1730	0.0280885	1.09839	NONINF GASTROENTERIT NEC
37203	67	0.00108782	1.09834	MUCOPUR CONJUNCTIVIT NEC
7296	67	0.00108782	1.09834	OLD FB IN SOFT TISSUE
78900	5634	0.0914744	1.09737	ABDMNAL PAIN UNSPCF SITE
7079	181	0.00293874	1.09695	CHRONIC SKIN ULCER NOS
2448	366	0.00594243	1.09579	ACQUIRED HYPOTHYROID NEC
27802	46	0.000746862	1.09522	OVERWEIGHT
37141	23	0.000373431	1.09522	SENILE CORNEAL CHANGES
52463	23	0.000373431	1.09522	ARTICULAR DISC DISORDER
5964	23	0.000373431	1.09522	ATONY OF BLADDER
5718	420	0.00681918	1.09373	CHRONIC LIVER DIS NEC
2111	376	0.00610479	1.09301	BENIGN NEOPLASM STOMACH
78079	6022	0.097774	1.09271	MALAISE AND FATIGUE NEC
6820	189	0.00306863	1.09247	CELLULITIS OF FACE
25092	107	0.00173727	1.09182	DMII UNSPF UNCNTRLD
36652	60	0.000974168	1.09089	AFTER-CATARACT NEC
3831	36	0.000584501	1.09089	CHRONIC MASTOIDITIS
6146	60	0.000974168	1.09089	FEM PELVIC PERITON ADHES
83904	24	0.000389667	1.09089	DISLOC 4TH CERV VERT-CL
4019	12770	0.207335	1.0905	HYPERTENSION NOS
4371	362	0.00587748	1.09034	AC CEREBROVASC INSUF NOS
4781	182	0.00295498	1.0898	OTHER DIS NASAL CAV SINUSES
92300	110	0.00178598	1.08909	CONTUSION SHOULDER REG
47819	429	0.0069653	1.08881	NASAL & SINUS DIS NEC
0091	86	0.00139631	1.08859	ENTERITIS OF INFECT ORIG
2750	86	0.00139631	1.08859	DIS IRON METABOLISM
5990	5918	0.0960855	1.08745	URIN TRACT INFECTION NOS
3009	50	0.000811807	1.08694	NONPSYCHOTIC DISORD NOS
4275	50	0.000811807	1.08694	CARDIAC ARREST
78907	1640	0.0266273	1.08679	ABDMNAL PAIN GENERALIZED
42731	2433	0.0395025	1.08614	ATRIAL FIBRILLATION
4389	76	0.00123395	1.0857	LATE EFFECT CV DIS NOS
7241	918	0.0149048	1.08509	PAIN IN THORACIC SPINE
4378	26	0.00042214	1.08332	CEREBROVASC DISEASE NEC
72630	26	0.00042214	1.08332	ELBOW ENTHESOPATHY NOS
9351	39	0.000633209	1.08332	FOREIGN BODY ESOPHAGUS
28803	66	0.00107159	1.08195	DRUG INDUCED NEUTROPENIA
78820	424	0.00688412	1.08162	RETENTION URINE NOS
4262	40	0.000649446	1.08106	LEFT BB HEMIBLOCK
49301	40	0.000649446	1.08106	EXT ASTHMA W STATUS ASTH
78039	552	0.00896235	1.08022	CONVULSIONS NEC
1628	54	0.000876751	1.07998	MAL NEO BRONCH/LUNG NEC
4789	27	0.000438376	1.07998	UPPER RESP DIS NEC/NOS
5277	54	0.000876751	1.07998	SALIVARY SECRETION DIS
79503	177	0.0028738	1.07925	PAP SMEAR CERVIX W LGSIL
5272	150	0.00243542	1.07912	SIALOADENITIS
95912	41	0.000665682	1.07893	INJURY OF ABDOMEN NEC
5988	28	0.000454612	1.07691	URETHRAL STRICTURE NEC
2512	253	0.00410774	1.07658	HYPOGLYCEMIA NOS
1990	43	0.000698154	1.07498	MALIG NEO DISSEMINATED
7466	72	0.001169	1.07461	CONG MITRAL INSUFFICIENC
72690	796	0.012924	1.07421	ENTHESOPATHY, SITE NOS
5562	29	0.000470848	1.07406	ULCERATIVE PROCTITIS
4732	248	0.00402656	1.07358	CHR ETHMOIDAL SINUSITIS
8820	209	0.00339335	1.07178	OPEN WOUND OF HAND
683	30	0.000487084	1.07141	ACUTE LYMPHADENITIS
700	271	0.00439999	1.07113	CORNS AND CALLOSITIES
5758	151	0.00245166	1.0709	DIS OF GALLBLADDER NEC
7939	46	0.000746862	1.06975	NONSPEC ABNORM RADIOL OTH+F1065ER
36615	525	0.00852397	1.06923	CORTICAL SENILE CATARACT
2532	31	0.00050332	1.06895	PANHYPOPITUITARISM
38012	31	0.00050332	1.06895	ACUTE SWIMMERS' EAR
5305	96	0.00155867	1.06665	DYSKINESIA OF ESOPHAGUS
78937	48	0.000779335	1.06665	ABDMNAL MASS GENERALIZED
5991	32	0.000519556	1.06665	URETHRAL FISTULA
7234	1020	0.0165609	1.06581	BRACHIAL NEURITIS NOS
27900	49	0.000795571	1.0652	HYPOGAMMAGLOBULINEM NOS
9245	115	0.00186716	1.0648	CONTUSION LEG NOS
36256	379	0.0061535	1.06459	MACULAR PUCKERING
5699	132	0.00214317	1.0645	INTESTINAL DISORDER NOS
59982	33	0.000535793	1.0645	INTRINSC SPHNCTR DFICNCY
72631	83	0.0013476	1.06409	MEDIAL EPICONDYLITIS
3970	207	0.00336088	1.06152	TRICUSPID VALVE DISEASE
4910	138	0.00224059	1.06152	SIMPLE CHR BRONCHITIS
0090	53	0.000860515	1.05998	INFECTIOUS ENTERITIS NOS
92411	287	0.00465977	1.05902	CONTUSION OF KNEE
57511	184	0.00298745	1.05745	CHRONIC CHOLECYSTITIS
3619	37	0.000600737	1.05713	RETINAL DETACHMENT NOS
62210	148	0.00240295	1.05713	DYSPLASIA OF CERVIX NOS
2409	465	0.0075498	1.0568	GOITER NOS
79505	56	0.000909224	1.05659	CERVICAL (HPV) DNA POS
5738	473	0.00767969	1.05579	LIVER DISORDERS NEC
20288	38	0.000616973	1.05554	LYMPHOMAS NEC MULT
7243	1074	0.0174376	1.05499	SCIATICA
43885	58	0.000941696	1.05453	VERTIGO
33399	272	0.00441623	1.05425	EXTRAPYRAMIDAL DIS NEC
40290	491	0.00797194	1.05363	HYP HRT DIS NOS W/O HF
4871	242	0.00392915	1.05216	FLU W RESP MANIFEST NEC
53081	4273	0.069377	1.05193	ESOPHAGEAL REFLUX
99811	104	0.00168856	1.05049	HEMORRHAGE COMPLIC PROC
5206	21	0.000340959	1.04998	TOOTH ERUPTION DISTURB
6288	21	0.000340959	1.04998	FEMALE INFERTILITY NEC
78829	42	0.000681918	1.04998	OTH SPCF RETENTION URINE
9972	21	0.000340959	1.04998	SURG COMP-PERI VASC SYST
59659	108	0.0017535	1.04853	OTH FUNC DSDR BLADDER
25062	174	0.00282509	1.04818	DMII NEURO UNCNTRLD
42611	109	0.00176974	1.04806	ATRIOVENT BLOCK-1ST DEGR
1976	22	0.000357195	1.0476	SEC MAL NEO PERITONEUM
2355	22	0.000357195	1.0476	UNC BEHAV NEO GI NEC
7455	44	0.00071439	1.0476	SECUNDUM ATRIAL SEPT DEF
57400	136	0.00220811	1.04614	CHOLELITH W AC CHOLECYST
3899	251	0.00407527	1.04582	HEARING LOSS NOS
37400	23	0.000373431	1.04544	ENTROPION NOS
5579	69	0.00112029	1.04544	VASC INSUFF INTEST NOS
463	162	0.00263025	1.04514	ACUTE TONSILLITIS
2449	5515	0.0895423	1.04489	HYPOTHYROIDISM NOS
29632	621	0.0100826	1.04368	RECURR DEPR PSYCHOS-MOD
42612	24	0.000389667	1.04346	ATRIOVEN BLOCK-MOBITZ II
6800	24	0.000389667	1.04346	CARBUNCLE OF FACE
75311	24	0.000389667	1.04346	CONGENITAL RENAL CYST
34690	782	0.0126967	1.04265	MIGRNE UNSP WO NTRC MGRN
7847	416	0.00675423	1.04259	EPISTAXIS
34601	49	0.000795571	1.04254	CLSC MGRN W NTRC MGR STD
3091	25	0.000405903	1.04165	PROLONG DEPRESSIVE REACT
7945	101	0.00163985	1.04122	ABN THYROID FUNCT STUDY
4010	933	0.0151483	1.04012	MALIGNANT HYPERTENSION
7954	52	0.000844279	1.03998	ABN HISTOLOGIC FIND NEC
4719	53	0.000860515	1.0392	NASAL POLYP NOS
43310	1596	0.0259129	1.03905	OCL CRTD ART WO INFRCT
78831	376	0.00610479	1.03866	URGE INCONTINENCE
3441	27	0.000438376	1.03844	PARAPLEGIA NOS
74781	27	0.000438376	1.03844	CEREBROVASCULAR ANOMALY
2190	28	0.000454612	1.03702	BENIGN NEO CERVIX UTERI
3869	28	0.000454612	1.03702	VERTIGINOUS SYND NOS
1741	84	0.00136384	1.03702	MAL NEO BREAST-CENTRAL
3572	113	0.00183468	1.03668	NEUROPATHY IN DIABETES
36281	85	0.00138007	1.03657	RETINAL HEMORRHAGE
36617	342	0.00555276	1.03635	MATURE CATARACT
52462	57	0.00092546	1.03635	ARTHRALGIA TMJ
95909	285	0.0046273	1.03635	FACE & NECK INJURY
37432	58	0.000941696	1.0357	MYOGENIC PTOSIS
4718	29	0.000470848	1.0357	NASAL SINUS POLYP NEC
4738	262	0.00425387	1.03556	CHRONIC SINUSITIS NEC
3313	30	0.000487084	1.03447	COMMUNICAT HYDROCEPHALUS
55091	30	0.000487084	1.03447	RECUR UNILAT INGUIN HERN
6162	30	0.000487084	1.03447	BARTHOLIN'S GLAND CYST
56211	632	0.0102612	1.03435	DVRTCLI COLON W/O HMRHG
5566	61	0.000990404	1.03388	UNIVRSL ULCERTVE COLITIS
2723	31	0.00050332	1.03332	HYPERCHYLOMICRONEMIA
3882	31	0.00050332	1.03332	SUDDEN HEARING LOSS NOS
79504	31	0.00050332	1.03332	PAP SMEAR CERVIX W HGSIL
59654	125	0.00202952	1.03304	NEUROGENIC BLADDER NOS
7262	629	0.0102125	1.03282	SHOULDER REGION DIS NEC
23691	33	0.000535793	1.03123	UNC BEHAV NEO KIDNEY
5645	167	0.00271144	1.03085	FUNCTIONAL DIARRHEA
78830	471	0.00764722	1.03062	URINARY INCONTINENCE NOS
3813	34	0.000552029	1.03029	CHR NONSUP OM NOS/NEC
430	34	0.000552029	1.03029	SUBARACHNOID HEMORRHAGE
4786	34	0.000552029	1.03029	EDEMA OF LARYNX
71847	69	0.00112029	1.02983	JT CONTRACTURE-ANKLE
42781	618	0.0100339	1.02827	SINOATRIAL NODE DYSFUNCT
3898	38	0.000616973	1.02701	HEARING LOSS NEC
7933	39	0.000633209	1.0263	ABN FIND-BILIARY TRACT
8419	39	0.000633209	1.0263	SPRAIN ELBOW/FOREARM NOS
2112	80	0.00129889	1.02562	BENIGN NEOPLASM SM BOWEL
541	40	0.000649446	1.02562	APPENDICITIS NOS
2365	81	0.00131513	1.0253	UNC BEHAV NEO PROSTATE
78903	771	0.0125181	1.02525	ABDMNAL PAIN RT LWR QUAD
2251	41	0.000665682	1.02498	BENIGN NEO CRANIAL NERVE
27800	533	0.00865386	1.02498	OBESITY NOS
5934	41	0.000665682	1.02498	URETERIC OBSTRUCTION NEC
7843	41	0.000665682	1.02498	APHASIA
43330	412	0.00668929	1.02486	OCL MLT BI ART WO INFRCT
2110	42	0.000681918	1.02437	BENIGN NEO ESOPHAGUS
7840	3210	0.052118	1.02391	HEADACHE
9239	44	0.00071439	1.02324	CONTUSION UPPER LIMB NOS
36653	936	0.015197	1.02293	AFTR-CATAR OBSCUR VISION
6868	45	0.000730626	1.02271	LOCAL SKIN INFECTION NEC
55090	274	0.0044487	1.02237	UNILAT INGUINAL HERNIA
7813	284	0.00461106	1.02157	LACK OF COORDINATION
4011	12482	0.202659	1.02067	BENIGN HYPERTENSION
8362	157	0.00254907	1.01946	TEAR MENISCUS NEC-CURREN
40210	809	0.013135	1.01888	BENIGN HYP HT DIS W/O HF
7889	108	0.0017535	1.01885	URINARY SYS SYMPTOM NEC
1890	109	0.00176974	1.01868	MALIG NEOPL KIDNEY
3949	56	0.000909224	1.01817	MITRAL VALVE DIS NEC/NOS
5739	230	0.00373431	1.01768	LIVER DISORDER NOS
4618	347	0.00563394	1.01758	OTHER ACUTE SINUSITIS
2900	116	0.00188339	1.01753	SENILE DEMENTIA UNCOMP
36254	117	0.00189963	1.01737	MACULAR CYST OR HOLE
57450	59	0.000957932	1.01722	CHOLEDOCHOLITHIASIS NOS
78054	121	0.00196457	1.01679	HYPERSOMNIA NOS
37991	317	0.00514686	1.01601	PAIN IN OR AROUND EYE
34600	225	0.00365313	1.0135	CLSC MIGRNE WO NTRC MGRN
3510	75	0.00121771	1.0135	BELL'S PALSY
6010	80	0.00129889	1.01264	ACUTE PROSTATITIS
4610	1125	0.0182657	1.00986	AC MAXILLARY SINUSITIS
2411	424	0.00688412	1.00951	NONTOX MULTINODUL GOITER
40200	113	0.00183468	1.00891	MAL HYP HT DIS W/O HF
78093	362	0.00587748	1.00554	MEMORY LOSS
79029	458	0.00743615	1.00437	ABNORMAL GLUCOSE NEC
72691	329	0.00534169	1.00303	EXOSTOSIS, SITE NOS
311	1644	0.0266922	1.0012	DEPRESSIVE DISORDER NEC
4739	2070	0.0336088	1.00047	CHRONIC SINUSITIS NOS
1743	28	0.000454612	0.999984	MAL NEO BREAST LOW-INNER
2334	26	0.00042214	0.999984	CA IN SITU PROSTATE
2384	56	0.000909224	0.999984	POLYCYTHEMIA VERA
243	24	0.000389667	0.999984	CONGENITAL HYPOTHYROIDSM
7310	24	0.000389667	0.999984	OSTEITIS DEFORMANS NOS
7503	56	0.000909224	0.999984	CONG ESOPH FISTULA/ATRES
7969	26	0.00042214	0.999984	ABNORMAL FINDINGS NEC
07032	25	0.000405903	0.999984	HPT B CHRN WO CM WO DLTA
1889	185	0.00300369	0.999984	MALIG NEO BLADDER NOS
2441	78	0.00126642	0.999984	POSTABLAT HYPOTHYR NEC
29630	375	0.00608855	0.999984	RECURR DEPR PSYCHOS-UNSP
29653	30	0.000487084	0.999984	BIPOL I CURR DEP W/O PSY
3314	38	0.000616973	0.999984	OBSTRUCTIV HYDROCEPHALUS
33720	23	0.000373431	0.999984	UNSP RFLX SYMPTH DYSTRPH
36105	23	0.000373431	0.999984	RECENT DETACHMENT, TOTAL
3659	107	0.00173727	0.999984	GLAUCOMA NOS
36844	20	0.000324723	0.999984	VISUAL FIELD DEFECT NEC
3960	32	0.000519556	0.999984	MITRAL/AORTIC STENOSIS
4733	55	0.000892988	0.999984	CHR SPHENOIDAL SINUSITIS
5539	60	0.000974168	0.999984	HERNIA NOS
5568	38	0.000616973	0.999984	OTHER ULCERATIVE COLITIS
56489	59	0.000957932	0.999984	FUNCT DIS INTESTINE NEC
5798	25	0.000405903	0.999984	INTEST MALABSORPTION NEC
61809	21	0.000340959	0.999984	CYSTOURETHROCELE
6228	40	0.000649446	0.999984	NONINFLAM DIS CERVIX NEC
6230	35	0.000568265	0.999984	DYSPLASIA OF VAGINA
64883	25	0.000405903	0.999984	ABN GLUCOSE-ANTEPARTUM
65971	21	0.000340959	0.999984	ABN FTL HRT RATE/RHY-DEL
70583	38	0.000616973	0.999984	HIDRADENITIS
71891	43	0.000698154	0.999984	JT DERANGMENT NOS-SHLDER
71957	23	0.000373431	0.999984	JT STIFFNESS NEC-ANKLE
72742	75	0.00121771	0.999984	GANGLION OF TENDON
75567	20	0.000324723	0.999984	ANOMALIES OF FOOT NEC
78499	25	0.000405903	0.999984	HEAD & NECK SYMPTOMS NEC
7935	109	0.00176974	0.999984	ABN FINDINGS-GU ORGANS
81600	80	0.00129889	0.999984	FX PHALANX, HAND NOS-CL
8400	25	0.000405903	0.999984	SPRAIN ACROMIOCLAVICULAR
84209	25	0.000405903	0.999984	SPRAIN OF WRIST NEC
8440	21	0.000340959	0.999984	SPRAIN LATERAL COLL LIG
9211	21	0.000340959	0.999984	CONTUSION PERIOCULAR
1579	29	0.000470848	0.999984	MALIG NEO PANCREAS NOS
2534	29	0.000470848	0.999984	ANTER PITUITARY DIS NEC
37275	29	0.000470848	0.999984	CONJUNCTIVAL CYSTS
5793	58	0.000941696	0.999984	INTEST POSTOP NONABSORB
71995	34	0.000552029	0.999984	JOINT DIS NOS-PELVIS
7804	2696	0.0437726	0.997763	DIZZINESS AND GIDDINESS
78930	349	0.00566641	0.997127	ABDMNAL MASS UNSPCF SITE
2410	620	0.0100664	0.996768	NONTOX UNINODULAR GOITER
4611	290	0.00470848	0.996547	AC FRONTAL SINUSITIS
3688	223	0.00362066	0.99552	VISUAL DISTURBANCES NEC
7919	186	0.00301992	0.994636	ABN URINE FINDINGS NEC
84510	175	0.00284132	0.994302	SPRAIN OF FOOT NOS
24200	159	0.00258155	0.993734	TOX DIF GOITER NO CRISIS
5997	1894	0.0307512	0.993688	HEMATURIA
7881	1146	0.0186066	0.993051	DYSURIA
78902	272	0.00441623	0.992685	ABDMNAL PAIN LFT UP QUAD
5968	101	0.00163985	0.99018	BLADDER DISORDER NEC
81342	187	0.00303616	0.989402	FX DISTAL RADIUS NEC-CL
7859	792	0.012859	0.988748	CARDIOVAS SYS SYMP NEC
29633	434	0.00704648	0.988594	RECUR DEPR PSYCH-SEVERE
25040	171	0.00277638	0.988423	DMII RENL NT ST UNCNTRLD
3892	170	0.00276014	0.988356	MIXED HEARING LOSS
7810	241	0.00391291	0.987689	ABN INVOLUN MOVEMENT NEC
6111	159	0.00258155	0.987562	HYPERTROPHY OF BREAST
36253	149	0.00241918	0.986739	CYSTOID MACULAR DEGEN
71740	74	0.00120147	0.986651	DERANG LAT MENISCUS NOS
45981	718	0.0116575	0.986248	VENOUS INSUFFICIENCY NOS
7871	206	0.00334464	0.98563	HEARTBURN
2397	66	0.00107159	0.985059	ENDOCRINE/NERV NEO NOS
2564	62	0.00100664	0.984111	POLYCYSTIC OVARIES
36610	926	0.0150347	0.982999	SENILE CATARACT NOS
92420	205	0.00332841	0.980845	CONTUSION OF FOOT
37931	102	0.00165609	0.980753	APHAKIA
2273	48	0.000779335	0.979576	BENIGN NEO PITUITARY
4263	96	0.00155867	0.979576	LEFT BB BLOCK NEC
4358	96	0.00155867	0.979576	TRANS CEREB ISCHEMIA NEC
6182	48	0.000779335	0.979576	UTEROVAG PROLAPS-INCOMPL
7842	569	0.00923836	0.97933	SWELLING IN HEAD & NECK
78051	91	0.00147749	0.978479	INSOMN W SLEEP APNEA NOS
56039	45	0.000730626	0.978245	IMPACTION INTESTINE NEC
57512	45	0.000730626	0.978245	ACTE & CHR CHOLECYSTITIS
7030	1325	0.0215129	0.977844	INGROWING NAIL
1101	2589	0.0420354	0.977703	DERMATOPHYTOSIS OF NAIL
53012	43	0.000698154	0.977257	ACUTE ESOPHAGITIS
3829	760	0.0123395	0.976848	OTITIS MEDIA NOS
49310	211	0.00342583	0.976836	INTRINSIC ASTHMA NOS
38200	210	0.00340959	0.976728	AC SUPP OTITIS MEDIA NOS
36612	313	0.00508191	0.975062	INCIPIENT CATARACT
24290	407	0.00660811	0.973668	THYROTOX NOS NO CRISIS
2948	256	0.00415645	0.973368	MENTAL DISOR NEC OTH DIS
78904	767	0.0124531	0.973334	ABDMNAL PAIN LT LWR QUAD
41402	145	0.00235424	0.973139	CRN ATH ATLG VN BPS GRFT
55321	142	0.00230553	0.972587	INCISIONAL HERNIA
78862	102	0.00165609	0.971413	SLOWING URINARY STREAM
25063	33	0.000535793	0.970572	DMI NEURO UNCNTRLD
2572	227	0.0036856	0.97007	TESTICULAR HYPOFUNC NEC
2462	63	0.00102288	0.969215	CYST OF THYROID
9160	62	0.00100664	0.968734	ABRASION HIP & LEG
43490	91	0.00147749	0.968069	CRBL ART OC NOS WO INFRC
3518	30	0.000487084	0.967726	FACIAL NERVE DIS NEC
9595	120	0.00194834	0.967726	FINGER INJURY NOS
85220	28	0.000454612	0.965502	TRAUMATIC SUBDURAL HEM
72679	330	0.00535793	0.964897	ANKLE ENTHESOPATHY NEC
1888	27	0.000438376	0.96427	MALIG NEO BLADDER NEC
4730	475	0.00771217	0.963473	CHR MAXILLARY SINUSITIS
34681	26	0.00042214	0.962947	OTHR MGRN W NTRC MGR STD
226	78	0.00126642	0.962947	BENIGN NEOPLASM THYROID
79508	49	0.000795571	0.960769	PAP SMEAR UNSATISFACTORY
71951	72	0.001169	0.959984	JT STIFFNESS NEC-SHLDER
6869	477	0.00774464	0.959743	LOCAL SKIN INFECTION NOS
59960	71	0.00115277	0.959444	URINARY OBSTRUCTION NOS
6829	1102	0.0178922	0.959079	CELLULITIS NOS
5950	533	0.00865386	0.958618	ACUTE CYSTITIS
6200	69	0.00112029	0.958318	FOLLICULAR CYST OF OVARY
8020	67	0.00108782	0.957127	NASAL BONE FX-CLOSED
36202	111	0.00180221	0.956881	PROLIF DIAB RETINOPATHY
2704	22	0.000357195	0.956506	SULPH AMINO-ACID MET DIS
43400	22	0.000357195	0.956506	CRBL THRMBS WO INFRCT
44381	22	0.000357195	0.956506	ANGIOPATHY IN OTHER DIS
9181	262	0.00425387	0.956189	SUPERFICIAL INJ CORNEA
56210	2284	0.0370833	0.956033	DVRTCLO COLON W/O HMRHG
72743	194	0.00314981	0.95565	GANGLION NOS
78833	237	0.00384796	0.95563	MIXED INCONTINENCE
5989	172	0.00279262	0.95554	URETHRAL STRICTURE NOS
38000	64	0.00103911	0.955208	PERICHONDRITIS PINNA NOS
3555	84	0.00136384	0.95453	TARSAL TUNNEL SYNDROME
7361	21	0.000340959	0.95453	MALLET FINGER
3682	126	0.00204575	0.95453	DIPLOPIA
9100	63	0.00102288	0.95453	ABRASION HEAD
33722	20	0.000324723	0.952365	RFLX SYM DYSTRPH LWR LMB
0093	39	0.000633209	0.951204	DIARRHEA OF INFECT ORIG
36251	848	0.0137682	0.950657	NONEXUDAT MACULAR DEGEN
2469	228	0.00370184	0.949985	DISORDER OF THYROID NOS
38831	151	0.00245166	0.94967	SUBJECTIVE TINNITUS
81400	93	0.00150996	0.948964	FX CARPAL BONE NOS-CLOSE
36616	3912	0.0635158	0.948808	SENILE NUCLEAR CATARACT
37210	37	0.000600737	0.948703	CHR CONJUNCTIVITIS NOS
78843	366	0.00594243	0.948171	NOCTURIA
7873	362	0.00587748	0.947629	FLATUL/ERUCTAT/GAS PAIN
34590	107	0.00173727	0.946887	EPILEP NOS W/O INTR EPIL
9594	160	0.00259778	0.94673	HAND INJURY NOS
1950	53	0.000860515	0.946413	MAL NEO HEAD/FACE/NECK
8471	211	0.00342583	0.946173	SPRAIN THORACIC REGION
4379	119	0.0019321	0.944429	CEREBROVASC DISEASE NOS
4558	68	0.00110406	0.944429	HEMRRHOID NOS W COMP NEC
2222	33	0.000535793	0.942842	BENIGN NEOPLASM PROSTATE
36511	1713	0.0278125	0.942747	PRIM OPEN ANGLE GLAUCOMA
7515	32	0.000519556	0.941161	INTESTINAL ANOMALY NEC
37714	78	0.00126642	0.939744	CUPPING OF OPTIC DISC
7173	171	0.00277638	0.939545	DERANG MED MENISCUS NEC
4542	61	0.000990404	0.938446	VARICOS LEG ULCER/INFLAM
7235	76	0.00123395	0.938256	TORTICOLLIS NOS
07799	30	0.000487084	0.937485	UNSP DS CONJUC VIRUSES
36283	192	0.00311734	0.93657	RETINAL EDEMA
4269	44	0.00071439	0.936155	CONDUCTION DISORDER NOS
68111	527	0.00855644	0.936042	ONYCHIA OF TOE
3449	29	0.000470848	0.935469	PARALYSIS NOS
6802	29	0.000470848	0.935469	CARBUNCLE OF TRUNK
9950	29	0.000470848	0.935469	ANAPHYLACTIC SHOCK
2440	128	0.00207823	0.934291	POSTSURGICAL HYPOTHYROID
6110	98	0.00159114	0.933318	INFLAM DISEASE OF BREAST
78191	56	0.000909224	0.933318	LOSS OF HEIGHT
8798	139	0.00225682	0.932871	OPEN WOUND SITE NOS
5693	1100	0.0178598	0.932188	RECTAL & ANAL HEMORRHAGE
59651	246	0.00399409	0.931803	HYPERTONICITY OF BLADDER
04186	122	0.00198081	0.931283	HELICOBACTER PYLORI
2102	27	0.000438376	0.931019	BEN NEO MAJOR SALIVARY
3371	27	0.000438376	0.931019	AUT NEUROPTHY IN OTH DIS
37410	40	0.000649446	0.930217	ECTROPION NOS
4650	119	0.0019321	0.929672	ACUTE LARYNGOPHARYNGITIS
36250	436	0.00707896	0.929622	MACULAR DEGENERATION NOS
79502	66	0.00107159	0.929562	PAP SMEAR (ASC-H)
7395	92	0.00149372	0.929278	SOMAT DYSFUNC PELVIC REG
220	52	0.000844279	0.928556	BENIGN NEOPLASM OVARY
72665	39	0.000633209	0.928556	PREPATELLAR BURSITIS
81341	78	0.00126642	0.928556	COLLES' FRACTURE-CLOSED
33394	117	0.00189963	0.928556	RESTLESS LEGS SYNDROME
53011	1212	0.0196782	0.928009	REFLUX ESOPHAGITIS
30981	103	0.00167232	0.927913	POSTTRAUMATIC STRESS DIS
4731	90	0.00146125	0.92782	CHR FRONTAL SINUSITIS
8442	64	0.00103911	0.927521	SPRAIN CRUCIATE LIG KNEE
8409	243	0.00394538	0.927466	SPRAIN SHOULDER/ARM NOS
29620	229	0.00371808	0.92711	DEPRESS PSYCHOSIS-UNSPEC
2250	38	0.000616973	0.926814	BENIGN NEOPLASM BRAIN
9300	63	0.00102288	0.926456	CORNEAL FOREIGN BODY
4619	4727	0.0767482	0.926121	ACUTE SINUSITIS NOS
29631	100	0.00162361	0.925911	RECURR DEPR PSYCHOS-MILD
6809	87	0.00141254	0.925517	CARBUNCLE NOS
37152	37	0.000600737	0.924985	ANT CORNEA DYSTROPHY NEC
52460	160	0.00259778	0.92484	TMJ DISORDERS NOS
29680	110	0.00178598	0.924355	BIPOLAR DISORDER NOS
4571	170	0.00276014	0.923898	OTHER LYMPHEDEMA
36501	1121	0.0182007	0.923379	OPN ANGL W BORDERLN FIND
5790	60	0.000974168	0.923062	CELIAC DISEASE
29040	36	0.000584501	0.923062	VASCULAR DEMENTIA,UNCOMP
34510	72	0.001169	0.923062	GEN CNV EPIL W/O INTR EP
7179	252	0.00409151	0.923062	INT DERANGEMENT KNEE NOS
78449	354	0.00574759	0.92186	VOICE DISTURBANCE NEC
3556	365	0.00592619	0.921702	PLANTAR NERVE LESION
7829	47	0.000763099	0.921554	INTEGUMENT TISS SYMP NEC
6202	554	0.00899482	0.920251	OVARIAN CYST NEC/NOS
4784	23	0.000373431	0.919985	VOCAL CORD/LARYNX POLYP
71789	23	0.000373431	0.919985	INT DERANGEMENT KNEE NEC
2381	68	0.00110406	0.918904	UNC BEHAV NEO SOFT TISSU
34610	270	0.00438376	0.918352	COMN MIGRNE WO NTRC MGRN
79500	369	0.00599114	0.917896	ABN GLANDULAR PAP SMEAR
8448	78	0.00126642	0.917632	SPRAIN OF KNEE & LEG NEC
3083	22	0.000357195	0.916652	ACUTE STRESS REACT NEC
73673	22	0.000357195	0.916652	CAVUS DEFORMITY OF FOOT
7835	22	0.000357195	0.916652	POLYDIPSIA
61889	55	0.000892988	0.916652	GENITAL PROLAPSE NEC
36502	129	0.00209446	0.914879	ANATOMICAL NARROW ANGLE
72885	569	0.00923836	0.913308	SPASM OF MUSCLE
2380	21	0.000340959	0.913029	UNC BEHAV NEO BONE
38860	21	0.000340959	0.913029	OTORRHEA NOS
38871	63	0.00102288	0.913029	OTOGENIC PAIN
2400	62	0.00100664	0.91175	SIMPLE GOITER
36812	31	0.00050332	0.91175	TRANSIENT VISUAL LOSS
47811	31	0.00050332	0.91175	NASAL MUCOSITIS (ULCER)
3674	449	0.00729003	0.910736	PRESBYOPIA
1983	30	0.000487084	0.909076	SEC MAL NEO BRAIN/SPINE
29600	20	0.000324723	0.909076	BIPOL I SINGLE MANIC NOS
37721	20	0.000324723	0.909076	DRUSEN OF OPTIC DISC
7352	178	0.00289003	0.908149	HALLUX RIGIDUS
60091	49	0.000795571	0.907393	BPH NOS W UR OBS/LUTS
36510	322	0.00522804	0.907028	OPEN-ANGLE GLAUCOMA NOS
38612	29	0.000470848	0.906235	VESTIBULAR NEURONITIS
4659	3950	0.0641327	0.905949	ACUTE URI NOS
6959	77	0.00125018	0.905868	ERYTHEMATOUS COND NOS
7038	451	0.0073225	0.905608	DISEASES OF NAIL NEC
3310	307	0.00498449	0.90559	ALZHEIMER'S DISEASE
99791	19	0.000308487	0.904747	SURG COMP - HYPERTENSION
4370	103	0.00167232	0.903494	CEREBRAL ATHEROSCLEROSIS
07811	56	0.000909224	0.903211	CONDYLOMA ACUMINATUM
2468	56	0.000909224	0.903211	DISORDERS OF THYROID NEC
64891	37	0.000600737	0.902424	OTH CURR COND-DELIVERED
7851	1808	0.0293549	0.902181	PALPITATIONS
37484	46	0.000746862	0.901946	CYSTS OF EYELIDS
42832	46	0.000746862	0.901946	CHR DIASTOLIC HRT FAIL
36650	146	0.00237048	0.90122	AFTER-CATARACT NOS
38100	73	0.00118524	0.90122	AC NONSUP OTITIS MED NOS
36257	228	0.00370184	0.901171	DRUSEN (DEGENERATIVE)
60001	702	0.0113978	0.901141	BPH W URINARY OBS/LUTS
5368	556	0.00902729	0.90112	STOMACH FUNCTION DIS NEC
8690	18	0.00029225	0.899985	INTERNAL INJ NOS-CLOSED
92400	36	0.000584501	0.899985	CONTUSION OF THIGH
9390	18	0.00029225	0.899985	FB BLADDER & URETHRA
78799	647	0.0105048	0.899846	DIGESTVE SYST SYMPTM NEC
38918	278	0.00451365	0.899662	SENSONEUR LOSS COMB,BIL
79381	554	0.00899482	0.899336	MAMMOGRAPHIC MICROCALCIF
30500	70	0.00113653	0.897421	ALCOHOL ABUSE-UNSPEC
71966	35	0.000568265	0.897421	JOINT SYMPTOM NEC-L/LEG
49300	631	0.010245	0.896292	EXTRINSIC ASTHMA NOS
72703	458	0.00743615	0.896267	TRIGGER FINGER
78052	863	0.0140118	0.896143	INSOMNIA NOS
7824	43	0.000698154	0.895819	JAUNDICE NOS
8730	129	0.00209446	0.895819	OPEN WOUND OF SCALP
72671	223	0.00362066	0.895568	ACHILLES TENDINITIS
37313	25	0.000405903	0.892843	ABSCESS OF EYELID
36504	462	0.0075011	0.891877	OCULAR HYPERTENSION
185	700	0.0113653	0.891705	MALIGN NEOPL PROSTATE
78603	41	0.000665682	0.89129	APNEA
6274	155	0.0025166	0.89079	SYMPT STATE W ARTIF MENO
20283	24	0.000389667	0.888874	LYMPHOMAS NEC ABDOM
7170	32	0.000519556	0.888874	OLD BUCKET TEAR MED MEN
7396	32	0.000519556	0.888874	SOMAT DYSFUNC LOWER EXTR
34691	71	0.00115277	0.887486	MGRN UNSP W NTRC MGR STD
38101	196	0.00318228	0.886863	AC SEROUS OTITIS MEDIA
2331	39	0.000633209	0.886349	CA IN SITU CERVIX UTERI
7841	155	0.0025166	0.8857	THROAT PAIN
6238	138	0.00224059	0.884601	NONINFLAM DIS VAGINA NEC
78931	23	0.000373431	0.884601	ABDMNAL MASS RT UPR QUAD
87342	107	0.00173727	0.884283	OPEN WOUND OF FOREHEAD
2459	61	0.000990404	0.884044	THYROIDITIS NOS
62211	129	0.00209446	0.883547	MILD DYSPLASIA OF CERVIX
2967	68	0.00110406	0.883103	BIPOLOR I CURRENT NOS
462	2533	0.0411261	0.882564	ACUTE PHARYNGITIS
2367	30	0.000487084	0.882339	UNC BEHAV NEO BLADDER
3862	75	0.00121771	0.882339	CENTRAL ORIGIN VERTIGO
9172	30	0.000487084	0.882339	BLISTER FOOT & TOE
8439	127	0.00206199	0.88193	SPRAIN HIP & THIGH NOS
6102	97	0.00157491	0.881804	FIBROADENOSIS OF BREAST
6266	134	0.00217564	0.881565	METRORRHAGIA
5290	74	0.00120147	0.880938	GLOSSITIS
0340	324	0.00526051	0.88042	STREP SORE THROAT
56949	125	0.00202952	0.880267	RECTAL & ANAL DIS NEC
2728	22	0.000357195	0.879986	LIPOID METABOL DIS NEC
6278	174	0.00282509	0.878774	MENOPAUSAL DISORDER NEC
29690	72	0.001169	0.878035	EPISODIC MOOD DISORD NOS
6183	36	0.000584501	0.878035	UTEROVAG PROLAPS-COMPLET
8246	36	0.000584501	0.878035	FX TRIMALLEOLAR-CLOSED
72781	50	0.000811807	0.877179	CONTRACTURE OF TENDON
8469	50	0.000811807	0.877179	SPRAIN SACROILIAC NOS
78841	1013	0.0164472	0.876283	URINARY FREQUENCY
36500	800	0.0129889	0.876218	PREGLAUCOMA NOS
9176	28	0.000454612	0.874986	FOREIGN BODY FOOT & TOE
30009	21	0.000340959	0.874986	ANXIETY STATE NEC
5571	21	0.000340959	0.874986	CHR VASC INSUFF INTEST
938	21	0.000340959	0.874986	FOREIGN BODY GI NOS
78934	35	0.000568265	0.874986	ABDMNAL MASS LT LWR QUAD
37312	90	0.00146125	0.873772	HORDEOLUM INTERNUM
25639	242	0.00392915	0.873632	OVARIAN FAILURE NEC
2388	76	0.00123395	0.873549	UNCERT BEHAVIOR NEO NEC
61800	131	0.00212693	0.873319	VAGINAL WALL PROLPSE NOS
2180	55	0.000892988	0.873002	SUBMUCOUS LEIOMYOMA
8360	631	0.010245	0.872738	TEAR MED MENISC KNEE-CUR
5959	315	0.00511438	0.872562	CYSTITIS NOS
6259	1038	0.0168531	0.872255	FEM GENITAL SYMPTOMS NOS
2148	68	0.00110406	0.871781	LIPOMA NEC
6828	81	0.00131513	0.870954	CELLULITIS, SITE NEC
38420	54	0.000876751	0.870954	PERFORAT TYMPAN MEMB NOS
1108	20	0.000324723	0.869551	DERMATOPHYTOSIS SITE NEC
2299	20	0.000324723	0.869551	BENIGN NEOPLASM NOS
0794	73	0.00118524	0.869034	HUMAN PAPILLOMAVIRUS
75461	33	0.000535793	0.868407	CONGENITAL PES PLANUS
7917	46	0.000746862	0.86791	OTH CELLS/CASTS IN URINE
6260	280	0.00454612	0.866859	ABSENCE OF MENSTRUATION
37103	26	0.00042214	0.866653	CENTRAL OPACITY, CORNEA
37150	39	0.000633209	0.866653	CORNEAL DYSTROPHY NOS
5941	26	0.00042214	0.866653	BLADDER CALCULUS NEC
56400	1347	0.0218701	0.865111	CONSTIPATION NOS
3502	51	0.000828043	0.864393	ATYPICAL FACE PAIN
6210	121	0.00196457	0.864272	POLYP OF CORPUS UTERI
1539	171	0.00277638	0.863622	MALIGNANT NEO COLON NOS
3480	19	0.000308487	0.863622	CEREBRAL CYSTS
1830	107	0.00173727	0.862889	MALIGN NEOPL OVARY
72889	44	0.00071439	0.862731	MUSCLE/LIGAMENT DIS NEC
36132	50	0.000811807	0.862055	HORSESHOE TEAR OF RETINA
56989	231	0.00375055	0.861926	INTESTINAL DISORDERS NEC
8479	112	0.00181845	0.861524	SPRAIN OF BACK NOS
84500	484	0.00785829	0.861196	SPRAIN OF ANKLE NOS
20281	31	0.00050332	0.861097	LYMPHOMAS NEC HEAD
71749	31	0.00050332	0.861097	DERANG LAT MENISCUS NEC
82000	31	0.00050332	0.861097	FX FEMUR INTRCAPS NOS-CL
217	229	0.00371808	0.860888	BENIGN NEOPLASM BREAST
92320	105	0.00170479	0.860642	CONTUSION OF HAND(S)
470	376	0.00610479	0.860398	DEVIATED NASAL SEPTUM
07999	529	0.00858892	0.860149	VIRAL INFECTION NOS
6269	172	0.00279262	0.859986	MENSTRUAL DISORDER NOS
79501	411	0.00667305	0.858024	PAP SMEAR (ASC-US)
38910	868	0.014093	0.857694	SENSORNEUR HEAR LOSS NOS
6289	66	0.00107159	0.857129	FEMALE INFERTILITY NOS
30391	24	0.000389667	0.857129	ALCOH DEP NEC/NOS-CONTIN
49382	24	0.000389667	0.857129	COUGH VARIANT ASTHMA
87320	24	0.000389667	0.857129	OPEN WOUND OF NOSE NOS
1719	18	0.00029225	0.857129	MAL NEO SOFT TISSUE NOS
29530	18	0.00029225	0.857129	PARANOID SCHIZO-UNSPEC
3532	42	0.000681918	0.857129	CERVICAL ROOT LESION NEC
37800	18	0.00029225	0.857129	ESOTROPIA NOS
8438	36	0.000584501	0.857129	SPRAIN HIP & THIGH NEC
5960	161	0.00261402	0.856369	BLADDER NECK OBSTRUCTION
36604	119	0.0019321	0.856101	NUCLEAR CATARACT
4658	199	0.00323099	0.854063	ACUTE URI MULT SITES NEC
6160	234	0.00379926	0.854001	CERVICITIS
36603	35	0.000568265	0.853645	CORTICAL CATARACT
73672	29	0.000470848	0.852927	ACQ EQUINUS DEFORMITY
30001	172	0.00279262	0.851471	PANIC DIS W/O AGORPHOBIA
34540	63	0.00102288	0.851338	PSYMOTR EPIL W/O INT EPI
30272	57	0.00092546	0.850732	INHIBITED SEX EXCITEMENT
37272	245	0.00397785	0.850681	CONJUNCTIVAL HEMORRHAGE
6212	74	0.00120147	0.850561	HYPERTROPHY OF UTERUS
36252	307	0.00498449	0.850402	EXUDATIVE MACULAR DEGEN
6208	51	0.000828043	0.849986	NONINFL DIS OVA/ADNX NEC
2233	28	0.000454612	0.848471	BENIGN NEOPLASM BLADDER
38870	475	0.00771217	0.848201	OTALGIA NOS
36523	39	0.000633209	0.847812	CHR ANGLE-CLOS GLAUCOMA
64003	50	0.000811807	0.847444	THREATEN ABORT-ANTEPART
37923	72	0.001169	0.847045	VITREOUS HEMORRHAGE
36216	44	0.00071439	0.84614	RETINAL NEOVASCULAR NOS
78821	268	0.00435129	0.845412	INCMPLET BLDDER EMPTYING
79509	82	0.00133136	0.845347	ABN PAP CERVIX HPV NEC
81344	60	0.000974168	0.845057	FX LOW RADIUS W ULNA-CL
78960	38	0.000616973	0.844431	ABDMNAL TNDR UNSPCF SITE
3004	573	0.00930331	0.843874	DYSTHYMIC DISORDER
2383	43	0.000698154	0.843124	UNC BEHAV NEO BREAST
2395	86	0.00139631	0.843124	OTHER GU NEOPLASM NOS
4780	172	0.00279262	0.843124	HYPERTRPH NASAL TURBINAT
37200	428	0.00694907	0.842506	ACUTE CONJUNCTIVITIS NOS
4720	728	0.0118199	0.841605	CHRONIC RHINITIS
37430	169	0.00274391	0.840782	PTOSIS OF EYELID NOS
6258	142	0.00230553	0.840223	FEM GENITAL SYMPTOMS NEC
2325	63	0.00102288	0.839986	CA IN SITU SKIN TRUNK
5602	21	0.000340959	0.839986	VOLVULUS OF INTESTINE
61801	266	0.00431881	0.839103	CYSTOCELE, MIDLINE
4559	26	0.00042214	0.838696	RESIDUAL HEMORRHOID TAGS
55329	26	0.00042214	0.838696	VENTRAL HERNIA NEC
73392	78	0.00126642	0.838696	CHONDROMALACIA
6235	283	0.00459483	0.837265	NONINFECT VAG LEUKORRHEA
34680	77	0.00125018	0.836943	OTHR MIGRNE WO NTRC MGRN
37201	41	0.000665682	0.836721	SEROUS CONJUNCTIVITIS
1540	87	0.00141254	0.836525	MAL NEO RECTOSIGMOID JCT
07819	296	0.0048059	0.836145	OTH SPECFD VIRAL WARTS
2398	86	0.00139631	0.834938	NEOPLASM NOS, SITE NEC
38911	177	0.0028738	0.834892	SENSRY HEARNG LOSS,BILAT
7093	40	0.000649446	0.83332	DEGENERATIVE SKIN DISORD
7380	20	0.000324723	0.83332	ACQ NOSE DEFORMITY
75471	20	0.000324723	0.83332	TALIPES CAVUS
87343	40	0.000649446	0.83332	OPEN WOUND OF LIP
99669	20	0.000324723	0.83332	REACT-INT PROS DEVIC NEC
36513	25	0.000405903	0.83332	PIGMENTARY GLAUCOMA
43884	25	0.000405903	0.83332	ATAXIA
6201	25	0.000405903	0.83332	CORPUS LUTEUM CYST
8500	30	0.000487084	0.83332	CONCUSSION W/O COMA
2729	302	0.00490331	0.831942	LIPOID METABOL DIS NOS
72982	192	0.00311734	0.831155	CRAMP IN LIMB
4373	59	0.000957932	0.830972	NONRUPT CEREBRAL ANEURYM
29622	162	0.00263025	0.830756	DEPRESSIVE PSYCHOSIS-MOD
4760	97	0.00157491	0.829046	CHRONIC LARYNGITIS
38843	29	0.000470848	0.828558	IMPAIRM AUDITORY DISCRIM
8831	53	0.000860515	0.828112	OPEN WOUND FINGER-COMPL
29636	48	0.000779335	0.827573	RECUR DEPR PSYC-FULL REM
3090	225	0.00365313	0.827192	ADJUSTMNT DIS W DEPRESSN
72673	426	0.00691659	0.827171	CALCANEAL SPUR
2113	2374	0.0385446	0.827164	BENIGN NEOPLASM LG BOWEL
74685	43	0.000698154	0.82691	CORONARY ARTERY ANOMALY
37921	754	0.012242	0.826741	VITREOUS DEGENERATION
2362	19	0.000308487	0.826074	UNC BEHAV NEO OVARY
38635	19	0.000308487	0.826074	VIRAL LABYRINTHITIS
81401	19	0.000308487	0.826074	FX NAVICULAR, WRIST-CLOS
8460	242	0.00392915	0.825925	SPRAIN LUMBOSACRAL
8260	204	0.00331217	0.825898	FX PHALANX, FOOT-CLOSED
6279	343	0.005569	0.824506	MENOPAUSAL DISORDER NOS
4550	724	0.011755	0.82365	INT HEMORRHOID W/O COMPL
3814	121	0.00196457	0.823116	NONSUPP OTITIS MEDIA NOS
7011	609	0.00988781	0.82296	KERATODERMA, ACQUIRED
3320	246	0.00399409	0.822729	PARALYSIS AGITANS
2721	280	0.00454612	0.821101	PURE HYPERGLYCERIDEMIA
4553	174	0.00282509	0.820741	EXT HEMORRHOID W/O COMPL
60000	925	0.0150184	0.820022	BPH W/O URINARY OBS/LUTS
8470	610	0.00990404	0.818779	SPRAIN OF NECK
7099	767	0.0124531	0.818557	SKIN DISORDER NOS
1991	90	0.00146125	0.818169	MALIGNANT NEOPLASM NOS
36520	36	0.000584501	0.818169	PRIM ANGL-CLOS GLAUC NOS
43311	72	0.001169	0.818169	OCL CRTD ART W INFRCT
6186	27	0.000438376	0.818169	VAGINAL ENTEROCELE
6029	139	0.00225682	0.817634	PROSTATIC DISORDER NOS
6218	85	0.00138007	0.817294	DISORDERS OF UTERUS NEC
37993	58	0.000941696	0.816888	REDNESS/DISCHARGE OF EYE
38610	107	0.00173727	0.816781	PERIPHERAL VERTIGO NOS
6268	435	0.00706272	0.816122	MENSTRUAL DISORDER NEC
6184	62	0.00100664	0.815776	UTERVAGINAL PROLAPSE NOS
37202	53	0.000860515	0.815371	AC FOLLIC CONJUNCTIVITIS
179	22	0.000357195	0.814802	MALIG NEOPL UTERUS NOS
5933	22	0.000357195	0.814802	STRICTURE OF URETER
5286	35	0.000568265	0.81394	LEUKOPLAKIA ORAL MUCOSA
62130	78	0.00126642	0.812487	ENDOMETRIAL HYPERPLA NOS
6256	533	0.00865386	0.81125	FEM STRESS INCONTINENCE
30781	159	0.00258155	0.811211	TENSION HEADACHE
9243	146	0.00237048	0.811098	CONTUSION OF TOE
3804	1479	0.0240132	0.810842	IMPACTED CERUMEN
6224	30	0.000487084	0.810798	STRICTURE OF CERVIX
84502	30	0.000487084	0.810798	SPRAIN CALCANEOFIBULAR
46400	197	0.00319852	0.810686	AC LARYNGITIS W/O OBST
60020	47	0.000763099	0.810332	BPH LOC W/O UR OBS/LUTS
81383	17	0.000276014	0.809511	FX RADIUS W ULNA NOS-CL
79021	261	0.00423763	0.808036	IMPAIRED FASTING GLUCOSE
36241	21	0.000340959	0.807679	CENT SEROUS RETINOPATHY
570	21	0.000340959	0.807679	ACUTE NECROSIS OF LIVER
65583	21	0.000340959	0.807679	FETAL ABNORM NEC-ANTEPAR
60889	58	0.000941696	0.805542	MALE GENITAL DIS NEC
7177	397	0.00644575	0.805261	CHONDROMALACIA PATELLAE
2724	8688	0.14106	0.805252	HYPERLIPIDEMIA NEC/NOS
1738	95	0.00154243	0.805072	MALIG NEO SKIN NEC
4556	417	0.00677047	0.805006	HEMORRHOIDS NOS
2141	177	0.0028738	0.804532	LIPOMA SKIN NEC
1744	267	0.00433505	0.804204	MAL NEO BREAST UP-OUTER
8361	201	0.00326346	0.803987	TEAR LAT MENISC KNEE-CUR
7962	513	0.00832914	0.802804	ELEV BL PRES W/O HYPERTN
2393	73	0.00118524	0.802185	BREAST NEOPLASM NOS
61179	425	0.00690036	0.800364	SYMPTOMS IN BREAST NEC
37142	52	0.000844279	0.799987	RECURRENT CORNEA EROSION
51919	24	0.000389667	0.799987	TRACHEA & BRONCH DIS NEC
7398	24	0.000389667	0.799987	SOMAT DYSFUNC RIB CAGE
64000	16	0.000259778	0.799987	THREATENED ABORT-UNSPEC
60784	311	0.00504944	0.799473	IMPOTENCE, ORGANIC ORIGN
2777	187	0.00303616	0.799132	DYSMETABOLIC SYNDROME X
20410	87	0.00141254	0.798152	CHR LYM LEUK W/O RMSION
37251	82	0.00133136	0.796104	PINGUECULA
8472	575	0.00933578	0.795284	SPRAIN LUMBAR REGION
29640	27	0.000438376	0.794105	BIPOL I CURRNT MANIC NOS
99527	54	0.000876751	0.794105	DRUG ALLERGY NEC
9951	100	0.00162361	0.793638	ANGIONEUROTIC EDEMA
2374	23	0.000373431	0.793091	UNCER NEO ENDOCRINE NEC
72783	23	0.000373431	0.793091	PLICA SYNDROME
38830	272	0.00441623	0.79299	TINNITUS NOS
7827	65	0.00105535	0.79267	SPONTANEOUS ECCHYMOSES
3080	42	0.000681918	0.79244	STRESS REACT, EMOTIONAL
340	171	0.00277638	0.791654	MULTIPLE SCLEROSIS
78199	38	0.000616973	0.791654	NERVE/MUSCULSKEL SYM NEC
29689	95	0.00154243	0.791654	BIPOLAR DISORDER NEC
4721	53	0.000860515	0.791032	CHRONIC PHARYNGITIS
79380	1414	0.0229579	0.790373	AB MAMMOGRAM NOS
8407	49	0.000795571	0.79031	SUP GLENOID LABRM LESION
60090	75	0.00121771	0.789461	BPH NOS W/O UR OBS/LUTS
193	105	0.00170479	0.789461	MALIGN NEOPL THYROID
68102	90	0.00146125	0.789461	ONYCHIA OF FINGER
8509	41	0.000665682	0.788449	CONCUSSION NOS
42610	26	0.00042214	0.787866	ATRIOVENT BLOCK NOS
4570	26	0.00042214	0.787866	POSTMASTECT LYMPHEDEMA
60021	37	0.000600737	0.787221	BPH LOC W URIN OBS/LUTS
3099	85	0.00138007	0.787024	ADJUSTMENT REACTION NOS
7831	302	0.00490331	0.786446	ABNORMAL WEIGHT GAIN
0780	22	0.000357195	0.785702	MOLLUSCUM CONTAGIOSUM
61172	1882	0.0305564	0.785463	LUMP OR MASS IN BREAST
6821	40	0.000649446	0.784301	CELLULITIS OF NECK
2252	58	0.000941696	0.783771	BEN NEO CEREBR MENINGES
3969	29	0.000470848	0.783771	MITRAL/AORTIC V DIS NOS
61171	579	0.00940072	0.783478	MASTODYNIA
1748	322	0.00522804	0.783442	MALIGN NEOPL BREAST NEC
5641	759	0.0123232	0.783269	IRRITABLE BOWEL SYNDROME
2722	1989	0.0322937	0.783058	MIXED HYPERLIPIDEMIA
1105	234	0.00379926	0.782596	DERMATOPHYTOSIS OF BODY
37434	72	0.001169	0.782596	BLEPHAROCHALASIS
47829	18	0.00029225	0.782596	DISEASE OF PHARYNX NEC
85401	18	0.00029225	0.782596	BRAIN INJURY NEC-NO COMA
38181	565	0.00917342	0.782536	DYSFUNCT EUSTACHIAN TUBE
2324	61	0.000990404	0.782039	CA IN SITU SCALP
35571	25	0.000405903	0.781237	CAUSALGIA LOWER LIMB
2443	32	0.000519556	0.780475	IATROGEN HYPOTHYROID NEC
29652	32	0.000519556	0.780475	BIPOL I CUR DEPRESS-MOD
6019	167	0.00271144	0.780361	PROSTATITIS NOS
2725	39	0.000633209	0.779987	LIPOPROTEIN DEFICIENCIES
81602	39	0.000633209	0.779987	FX DIST PHALANX, HAND-CL
1749	1139	0.018493	0.779057	MALIGN NEOPL BREAST NOS
7172	176	0.00285756	0.778748	DERANG POST MED MENISCUS
33189	28	0.000454612	0.777765	CEREB DEGENERATION NEC
3550	35	0.000568265	0.777765	SCIATIC NERVE LESION
66401	21	0.000340959	0.777765	DEL W 1 DEG LACERAT-DEL
37230	547	0.00888117	0.775874	CONJUNCTIVITIS NOS
5690	211	0.00342583	0.775723	ANAL & RECTAL POLYP
8449	324	0.00526051	0.775107	SPRAIN OF KNEE & LEG NOS
83901	62	0.00100664	0.774987	DISLOC 1ST CERV VERT-CL
36131	24	0.000389667	0.774181	ROUND HOLE OF RETINA
71742	24	0.000389667	0.774181	DERANGE ANT LAT MENISCUS
6861	72	0.001169	0.774181	PYOGENIC GRANULOMA
2713	105	0.00170479	0.772046	DISACCHARIDASE DEF/MALAB
72664	44	0.00071439	0.771917	PATELLAR TENDINITIS
38900	98	0.00159114	0.771641	CONDUCT HEARING LOSS NOS
65421	27	0.000438376	0.771416	PREV C-DELIVERY-DELIVRD
78491	27	0.000438376	0.771416	POSTNASAL DRIP
6262	489	0.00793947	0.771281	EXCESSIVE MENSTRUATION
29570	37	0.000600737	0.770821	SCHIZOAFFECTIVE DIS NOS
29621	47	0.000763099	0.770479	DEPRESS PSYCHOSIS-MILD
1727	30	0.000487084	0.769218	MALIG MELANOMA LEG
29020	20	0.000324723	0.769218	SENILE DELUSION
30021	40	0.000649446	0.769218	AGORAPHOBIA W PANIC DIS
7015	40	0.000649446	0.769218	ABNORMAL GRANULATION NEC
38912	50	0.000811807	0.769218	NEURAL HEARNG LOSS,BILAT
2114	329	0.00534169	0.768679	BENIGN NEOPL RECTUM/ANUS
3101	43	0.000698154	0.767845	PERSONALITY CHG OTH DIS
6170	66	0.00107159	0.767429	UTERINE ENDOMETRIOSIS
38611	267	0.00433505	0.767229	BENIGN PARXYSMAL VERTIGO
6118	621	0.0100826	0.766654	BREAST DISORDERS NEC
7992	23	0.000373431	0.766654	NERVOUSNESS
3489	49	0.000795571	0.765613	BRAIN CONDITION NOS
56942	127	0.00206199	0.765048	ANAL OR RECTAL PAIN
1725	52	0.000844279	0.764693	MALIG MELANOMA TRUNK
36130	39	0.000633209	0.764693	RETINAL DEFECT NOS
7811	26	0.00042214	0.764693	SMELL & TASTE DISTURB
1731	84	0.00136384	0.763624	MALIG NEO SKIN EYELID
3941	29	0.000470848	0.763146	RHEUMATIC MITRAL INSUFF
30000	1015	0.0164797	0.762572	ANXIETY STATE NOS
2720	5042	0.0818626	0.762541	PURE HYPERCHOLESTEROLEM
2399	48	0.000779335	0.761892	NEOPLASM NOS
40310	48	0.000779335	0.761892	BEN HY KID W CR KID I-IV
2101	32	0.000519556	0.761892	BENIGN NEOPLASM TONGUE
2511	32	0.000519556	0.761892	OTH SPCF HYPOGLYCEMIA
36107	16	0.000259778	0.761892	OLD DETACHMENT, TOTAL
53501	16	0.000259778	0.761892	ACUTE GASTRITIS W HMRHG
55300	16	0.000259778	0.761892	UNILAT FEMORAL HERNIA
79093	512	0.0083129	0.761892	ELVTD PRSTATE SPCF ANTGN
9114	16	0.000259778	0.761892	INSECT BITE TRUNK
6248	67	0.00108782	0.761351	NONINFLAM DIS VULVA NEC
7397	19	0.000308487	0.759988	SOMAT DYSFUNC UPPER EXTR
6119	189	0.00306863	0.759024	BREAST DISORDER NOS
1534	22	0.000357195	0.758608	MALIGNANT NEOPLASM CECUM
8821	22	0.000357195	0.758608	OPN WOUND HAND-COMPLICAT
1985	72	0.001169	0.757882	SECONDARY MALIG NEO BONE
5889	25	0.000405903	0.757563	IMPAIRED RENAL FUNCT NOS
79389	562	0.00912471	0.7574	AB FINDINGS-BREAST NEC
2181	103	0.00167232	0.757341	INTRAMURAL LEIOMYOMA
4552	171	0.00277638	0.756625	INT HEMRRHOID W COMP NEC
6264	328	0.00532545	0.755748	IRREGULAR MENSTRUATION
37522	40	0.000649446	0.754705	EPIPHORA D/T INSUF DRAIN
6271	445	0.00722508	0.754225	POSTMENOPAUSAL BLEEDING
30742	46	0.000746862	0.754086	PERSISTENT INSOMNIA
7094	49	0.000795571	0.753834	FOREIGN BODY GRANUL-SKIN
1129	107	0.00173727	0.753509	CANDIDIASIS SITE NOS
8489	70	0.00113653	0.752676	SPRAIN NOS
72479	76	0.00123395	0.752463	DISORDER OF COCCYX NEC
81305	48	0.000779335	0.749988	FX RADIUS HEAD-CLOSED
2157	18	0.00029225	0.749988	BENIGN NEO TRUNK NOS
2693	15	0.000243542	0.749988	MINERAL DEFICIENCY NEC
29664	15	0.000243542	0.749988	BIPOL I CUR MIXED W PSY
36100	36	0.000584501	0.749988	DETACHMNT W DEFECT NOS
6103	78	0.00126642	0.749988	FIBROSCLEROSIS OF BREAST
931	39	0.000633209	0.749988	FOREIGN BODY IN EAR
36512	108	0.0017535	0.749988	LOW TENSION GLAUCOMA
78262	27	0.000438376	0.749988	FLUSHING
6961	854	0.0138657	0.749111	OTHER PSORIASIS
6272	2430	0.0394538	0.749063	SYMPT FEM CLIMACT STATE
5951	139	0.00225682	0.7473	CHR INTERSTIT CYSTITIS
37924	436	0.00707896	0.746563	VITREOUS OPACITIES NEC
5650	94	0.0015262	0.74602	ANAL FISSURE
6011	82	0.00133136	0.745442	CHRONIC PROSTATITIS
71743	35	0.000568265	0.744669	DERANG POST LAT MENISCUS
78863	174	0.00282509	0.743578	URGENCY OF URINATION
9198	26	0.00042214	0.742845	SUPERFICIAL INJURY NEC
7232	75	0.00121771	0.742562	CERVICOCRANIAL SYNDROME
8408	95	0.00154243	0.742175	SPRAIN SHOULDER/ARM NEC
3679	115	0.00186716	0.741923	REFRACTION DISORDER NOS
38600	69	0.00112029	0.741923	MENIERE'S DISEASE NOS
62212	23	0.000373431	0.741923	MOD DYSPLASIA OF CERVIX
37301	43	0.000698154	0.741367	ULCERATIVE BLEPHARITIS
9170	20	0.000324723	0.740729	ABRASION FOOT & TOE
36800	17	0.000276014	0.739118	AMBLYOPIA NOS
5275	17	0.000276014	0.739118	SIALOLITHIASIS
99676	17	0.000276014	0.739118	COMP-GENITOURIN DEV/GRFT
6930	152	0.00246789	0.737852	DRUG DERMATITIS NOS
37300	443	0.00719261	0.737093	BLEPHARITIS NOS
37487	182	0.00295498	0.73683	DERMATOCHALASIS
1963	28	0.000454612	0.73683	MAL NEO LYMPH-AXILLA/ARM
64683	42	0.000681918	0.73683	PREG COMPL NEC-ANTEPART
66411	28	0.000454612	0.73683	DEL W 2 DEG LACERAT-DEL
19889	39	0.000633209	0.735837	SECONDARY MALIG NEO NEC
72704	117	0.00189963	0.735837	RADIAL STYLOID TENOSYNOV
34461	25	0.000405903	0.735282	NEUROGENIC BLADDER
3670	141	0.0022893	0.734363	HYPERMETROPIA
22804	33	0.000535793	0.733321	HEMANGIOMA INTRA-ABDOM
6250	99	0.00160738	0.733321	DYSPAREUNIA
8830	318	0.00516309	0.732707	OPEN WOUND OF FINGER
6164	41	0.000665682	0.732131	ABSCESS OF VULVA NEC
2159	38	0.000616973	0.730757	BEN NEO SOFT TISSUE NOS
5409	57	0.00092546	0.730757	ACUTE APPENDICITIS NOS
3003	54	0.000876751	0.729718	OBSESSIVE-COMPULSIVE DIS
46611	27	0.000438376	0.729718	ACU BRONCHOLITIS D/T RSV
60011	27	0.000438376	0.729718	NOD PROSTATE W UR OBST
9309	27	0.000438376	0.729718	FOREIGN BDY EXT EYE NOS
9233	43	0.000698154	0.728802	CONTUSION OF FINGER
7876	67	0.00108782	0.728249	INCONTINENCE OF FECES
1734	280	0.00454612	0.727261	MAL NEO SCALP/SKIN NECK
59800	16	0.000259778	0.727261	URETHR STRICT:INFECT NOS
59780	61	0.000990404	0.726179	URETHRITIS NOS
7175	37	0.000600737	0.725478	DERANGEMENT MENISCUS NEC
2323	124	0.00201328	0.725134	CA IN SITU SKIN FACE NEC
1536	21	0.000340959	0.724126	MALIG NEO ASCEND COLON
30928	409	0.00664058	0.723882	ADJUST DIS W ANXIETY/DEP
34620	52	0.000844279	0.72221	VRNT MIGRNE WO NTRC MGRN
1550	18	0.00029225	0.719988	MAL NEO LIVER, PRIMARY
5712	18	0.00029225	0.719988	ALCOHOL CIRRHOSIS LIVER
84503	18	0.00029225	0.719988	SPRAIN DISTAL TIBIOFIBUL
6253	154	0.00250037	0.719614	DYSMENORRHEA
2949	41	0.000665682	0.719287	MENTAL DISOR NOS OTH DIS
1121	325	0.00527674	0.719015	CANDIDAL VULVOVAGINITIS
81381	23	0.000373431	0.718738	FX RADIUS NOS-CLOSED
25052	33	0.000535793	0.71738	DMII OPHTH UNCNTRLD
7392	393	0.0063808	0.717142	SOMAT DYSFUNC THORAC REG
05410	58	0.000941696	0.716038	GENITAL HERPES NOS
2246	118	0.00191586	0.71514	BENIGN NEOPLASM CHOROID
47879	20	0.000324723	0.714274	DISEASE OF LARYNX NEC
60010	55	0.000892988	0.714274	NOD PROSTATE W/O UR OBST
460	282	0.00457859	0.713912	ACUTE NASOPHARYNGITIS
6227	77	0.00125018	0.712951	MUCOUS POLYP OF CERVIX
2392	469	0.00761475	0.712754	BONE/SKIN NEOPLASM NOS
9953	493	0.00800442	0.712416	ALLERGY, UNSPECIFIED
5285	74	0.00120147	0.711527	DISEASES OF LIPS
6261	37	0.000600737	0.711527	SCANTY MENSTRUATION
2191	32	0.000519556	0.7111	BENIGN NEO CORPUS UTERI
4779	2672	0.043383	0.710249	ALLERGIC RHINITIS NOS
36204	22	0.000357195	0.709666	MILD NONPROLF DB RETNOPH
36260	22	0.000357195	0.709666	PERIPH RETINA DEGEN NOS
6273	680	0.0110406	0.70906	ATROPHIC VAGINITIS
3671	256	0.00415645	0.707171	MYOPIA
1733	1009	0.0163823	0.707066	MAL NEO SKIN FACE NEC
9190	53	0.000860515	0.706655	ABRASION NEC
7098	207	0.00336088	0.706473	SKIN DISORDERS NEC
6089	60	0.000974168	0.705871	MALE GENITAL DIS NOS
1732	151	0.00245166	0.705596	MALIG NEO SKIN EAR
9301	55	0.000892988	0.705117	FB IN CONJUNCTIVAL SAC
1109	86	0.00139631	0.704907	DERMATOPHYTOSIS SITE NOS
6270	62	0.00100664	0.704534	PREMENOPAUSE MENORRHAGIA
2100	19	0.000308487	0.703692	BENIGN NEOPLASM LIP
7010	90	0.00146125	0.703114	CIRCUMSCRIBE SCLERODERMA
7391	1101	0.017876	0.703054	SOMAT DYSFUNC CERVIC REG
3312	26	0.00042214	0.702691	SENILE DEGENERAT BRAIN
78056	40	0.000649446	0.701743	SLEEP STAGE DYSFUNCTIONS
0092	35	0.000568265	0.699989	INFECTIOUS DIARRHEA NOS
2971	14	0.000227306	0.699989	DELUSIONAL DISORDER
6108	21	0.000340959	0.699989	BENIGN MAMM DYSPLAS NEC
6249	21	0.000340959	0.699989	NONINFLAM DIS VULVA NOS
7039	63	0.00102288	0.699989	DISEASE OF NAIL NOS
2189	540	0.00876751	0.699471	UTERINE LEIOMYOMA NOS
61610	1217	0.0197594	0.698611	VAGINITIS NOS
84210	81	0.00131513	0.698265	SPRAIN OF HAND NOS
36720	92	0.00149372	0.696958	ASTIGMATISM NOS
71881	32	0.000519556	0.695641	JT DERANGMENT NEC-SHLDER
9156	16	0.000259778	0.695641	FOREIGN BODY FINGER
37302	100	0.00162361	0.694433	SQUAMOUS BLEPHARITIS
78832	25	0.000405903	0.694433	STRESS INCONTINENCE MALE
650	93	0.00150996	0.694019	NORMAL DELIVERY
3501	86	0.00139631	0.693537	TRIGEMINAL NEURALGIA
3732	158	0.00256531	0.692971	CHALAZION
59781	27	0.000438376	0.692296	URETHRAL SYNDROME NOS
0549	240	0.00389667	0.691631	HERPES SIMPLEX NOS
2270	42	0.000681918	0.688513	BENIGN NEOPLASM ADRENAL
1820	75	0.00121771	0.688062	MALIG NEO CORPUS UTERI
2330	141	0.0022893	0.687794	CA IN SITU BREAST
4380	35	0.000568265	0.686263	LATE EF CV DIS-COGNF DEF
7951	35	0.000568265	0.686263	ABN PAP SMEAR-OTH SITE
60490	61	0.000990404	0.685382	ORCHITIS/EPIDIDYMIT NOS
37240	37	0.000600737	0.685174	PTERYGIUM NOS
4710	37	0.000600737	0.685174	POLYP OF NASAL CAVITY
37311	93	0.00150996	0.683812	HORDEOLUM EXTERNUM
37925	28	0.000454612	0.682916	VITREOUS MEMBRANES
37405	142	0.00230553	0.682681	TRICHIASIS W/O ENTROPION
72632	303	0.00491955	0.682421	LATERAL EPICONDYLITIS
6101	979	0.0158952	0.682219	DIFFUS CYSTIC MASTOPATHY
2699	15	0.000243542	0.681807	NUTRITION DEFICIENCY NOS
53240	15	0.000243542	0.681807	CHR DUODEN ULCER W HEM
61650	15	0.000243542	0.681807	ULCERATION OF VULVA NOS
7861	15	0.000243542	0.681807	STRIDOR
7393	982	0.0159439	0.68146	SOMAT DYSFUNC LUMBAR REG
3102	17	0.000276014	0.679989	POSTCONCUSSION SYNDROME
37999	17	0.000276014	0.679989	ILL-DEFINED EYE DIS NEC
4554	36	0.000584501	0.679234	EXT THROMBOS HEMORRHOID
6100	355	0.00576383	0.67747	SOLITARY CYST OF BREAST
1739	247	0.00401033	0.676701	MALIG NEO SKIN NOS
6181	77	0.00125018	0.675428	UTERINE PROLAPSE
36721	45	0.000730626	0.671631	REGULAR ASTIGMATISM
6109	55	0.000892988	0.670721	BENIGN MAMM DYSPLAS NOS
38010	439	0.00712766	0.670218	INFEC OTITIS EXTERNA NOS
72871	922	0.0149697	0.66859	PLANTAR FIBROMATOSIS
1730	66	0.00107159	0.666656	MALIG NEO SKIN LIP
2182	26	0.00042214	0.666656	SUBSEROUS LEIOMYOMA
24210	22	0.000357195	0.666656	TOX UNINOD GOIT NO CRIS
4555	50	0.000811807	0.666656	EXT HEMRRHOID W COMP NEC
62133	14	0.000227306	0.666656	ENDOMET HYPERPLA W ATYP
64421	14	0.000227306	0.666656	EARLY ONSET DELIVERY-DEL
65963	46	0.000746862	0.666656	ELDERLY MULTIGRAVD-ANTEP
81340	14	0.000227306	0.666656	FX LOWER FOREARM NOS-CL
61611	16	0.000259778	0.666656	VAGINITIS IN OTH DISEASE
7576	16	0.000259778	0.666656	BREAST ANOMALIES NEC
37214	430	0.00698154	0.665624	CHR ALLRG CONJUNCTIV NEC
07810	843	0.0136871	0.663769	VIRAL WARTS NOS
2599	263	0.0042701	0.660793	ENDOCRINE DISORDER NOS
1726	38	0.000616973	0.655162	MALIG MELANOMA ARM
38914	19	0.000308487	0.655162	CENTRL HEARNG LOSS,BILAT
37520	53	0.000860515	0.65431	EPIPHORA NOS
38916	17	0.000276014	0.653836	SENSONEUR HEAR LOSS ASYM
83905	49	0.000795571	0.653323	DISLOC 5TH CERV VERT-CL
13101	15	0.000243542	0.652163	TRICHOMONAL VAGINITIS
83920	311	0.00504944	0.651981	DISLOCAT LUMBAR VERT-CL
79022	41	0.000665682	0.650783	IMPAIRED ORAL GLUCSE TOL
56401	54	0.000876751	0.650592	SLOW TRANST CONSTIPATION
1723	26	0.00042214	0.649989	MAL MELANOM FACE NEC/NOS
29699	13	0.00021107	0.649989	EPISODIC MOOD DISORD NEC
7821	1108	0.0179896	0.649843	NONSPECIF SKIN ERUPT NEC
38630	133	0.00215941	0.64877	LABYRINTHITIS NOS
8441	48	0.000779335	0.648638	SPRAIN MEDIAL COLLAT LIG
22809	22	0.000357195	0.647048	HEMANGIOMA NEC
38872	42	0.000681918	0.646143	REFERRED PAIN OF EAR
8461	31	0.00050332	0.645823	SPRAIN SACROILIAC
6071	27	0.000438376	0.642847	BALANOPOSTHITIS
30390	52	0.000844279	0.641965	ALCOH DEP NEC/NOS-UNSPEC
1104	303	0.00491955	0.640582	DERMATOPHYTOSIS OF FOOT
7019	410	0.00665682	0.638619	SKIN HYPERTRO/ATROPH NOS
0579	14	0.000227306	0.636353	VIRAL EXANTHEMATA NOS
1533	28	0.000454612	0.636353	MAL NEO SIGMOID COLON
2120	21	0.000340959	0.636353	BEN NEO NASAL CAV/SINUS
2337	14	0.000227306	0.636353	CA IN SITU BLADDER
[truncated: 220 more rows]
