# Supplementary material for: Data-driven identification of co-morbidities associated with rheumatoid arthritis in a large US health plan claims database
Source: BMC Musculoskelet Disord. 2010 Oct 25;11:247. doi: 10.1186/1471-2474-11-247 (PMC2987972; doi:10.1186/1471-2474-11-247)
Supplement: Additional file 2 — Top 30 Relative risks and Odds ratios in patients with rheumatoid arthritis. Comparator group with Dermatitis/Eczema diagnosis (N = 61,591 for each group). 16 years and older. RR + OR with 95% confidence intervals. Conditions included for which there were at least 20 controls. Shown: ICD9 codes, description of co-morbidity, numbers of persons with co-morbidity in RA and control groups, Relative Risk, numbers of persons without co-morbidity in RA and control groups, Odds Ratio. 95% Confidence Intervals [file 1471-2474-11-247-S2.XLS]

## Sheet: Sheet1
ICD9	Comorbid Condition	N RA/ N Controls	N Comorb RA	N Comorb Control	RR	95%CI,LB	95%CI,UB		N RA nonComorb	N Contr nonComorb	OR = (FxK)/(CxL)	95%CI, LB	95%CI, UB
6960	PSORIATIC ARTHROPATHY	61591	1540	125	12.3198	10.47	15.08		60051	61466	12.6103	10.4942	15.1105
99529	ADV EFF MED/BIOL NEC/NOS	61591	360	47	7.65945	5.65294	10.3785		61231	61544	7.69873	5.67862	10.4017
99666	REACT-INTER JOINT PROST	61591	131	33	3.96963	2.7104	5.81408		61460	61558	3.97603	2.73362	5.83175
9952	UNEXP ADV EFF DRUG, MED BIOL	61591	717	182	3.9395	3.34936	4.63376		60874	61409	3.97418	3.37964	4.68057
73309	OSTEOPOROSIS NEC	61591	479	122	3.92617	3.2195	4.7881		61112	61469	3.94917	3.2415	4.82264
5163	IDIO FIBROS ALVEOLITIS	61591	205	53	3.86786	2.86	5.23		61386	61538	3.8775	2.8661	5.2458
73027	OSTEOMYELITIS NOS-ANKLE	61591	148	42	3.52375	2.5	4.96		61443	61549	3.52989	2.50531	4.97348
2793	IMMUNITY DEFICIENCY NOS	61591	81	24	3.37495	2.14	5.32		61510	61567	3.37813	2.14185	5.32799
7901	ELEVATED SEDIMENT RATE	61591	171	52	3.28841	2.41	4.48		61420	61539	3.29483	2.41515	4.49492
7955	TUBERCULIN TEST REACTION	61591	239	73	3.27392	2.52	4.25		61352	61518	3.28283	2.52531	4.26759
99520	ADV EFF MED/BIOL SUB NOS	61591	708	219	3.23282	2.78	3.76		60883	61372	3.25884	2.79941	3.79368
73020	OSTEOMYELITIS NOS-UNSPEC	61591	119	38	3.13153	2.17	4.51		61472	61553	3.13571	2.17597	4.51874
28529	ANEMIA-OTHER CHRONIC DIS	61591	415	134	3.09696	2.55	3.76		61176	61457	3.11124	2.55987	3.78138
2550	CUSHING'S SYNDROME	61591	61	20	3.04995	1.84	5.05		61530	61571	3.05203	1.84163	5.05796
515	POSTINFLAM PULM FIBROSIS	61591	1221	412	2.96354	2.65	3.31		60370	61179	3.00331	2.68445	3.36003
2841	PANCYTOPENIA	61591	80	27	2.96291	1.92	4.58		61511	61564	2.96552	1.91683	4.58793
4920	EMPHYSEMATOUS BLEB	61591	72	25	2.87995	1.83	4.54		61519	61566	2.8822	1.82837	4.54344
79579	OTH UNSPCF NSPF IMUN FND	61591	373	131	2.84728	2.33	3.47		61218	61460	2.85858	2.34188	3.48929
2794	AUTOIMMUNE DISEASE NEC	61591	142	50	2.83995	2.06	3.92		61449	61541	2.84425	2.06018	3.92673
5369	STOMACH FUNCTION DIS NOS	61591	67	24	2.79162	1.75	4.45		61524	61567	2.79362	1.75231	4.45371
4430	RAYNAUD'S SYNDROME	61591	251	91	2.7582	2.17	3.5		61340	61500	2.76544	2.17516	3.51589
53130	ACUTE STOMACH ULCER NOS	61591	76	28	2.71424	1.76	4.19		61515	61563	2.7164	1.76097	4.19021
8082	FRACTURE OF PUBIS-CLOSED	61591	136	51	2.66662	1.93	3.68		61455	61540	2.67036	1.93516	3.68486
27549	DIS CALCIUM METABLSM NEC	61591	69	26	2.6538	1.69	4.16		61522	61565	2.6557	1.69137	4.16984
73340	ASEPT NECROSIS BONE NOS	61591	75	29	2.58616	1.68	3.97		61516	61562	2.58814	1.68574	3.97362
8088	PELVIC FRACTURE NOS-CLOS	61591	121	47	2.57443	1.84	3.6		61470	61544	2.57757	1.84004	3.61072
73007	AC OSTEOMYELITIS-ANKLE	61591	77	30	2.56662	1.68	3.91		61514	61561	2.56863	1.68437	3.91711
4476	ARTERITIS NOS	61591	247	97	2.54635	2.01	3.22		61344	61494	2.55262	2.01778	3.22922
73302	IDIOPATHIC OSTEOPOROSIS	61591	182	73	2.49311	1.9	3.27		61409	61518	2.49758	1.90323	3.27752
			RA/EczDermatitis groups
			Includes conditions for which there are at least 20 controls
			Excludes Arthritis/RA-related codes: ICD 710-729; 996.4
			NOS: Not otherwise specified
			NEC: Not elsewhere classified
