# Supplementary material for: Data-driven identification of co-morbidities associated with rheumatoid arthritis in a large US health plan claims database
Source: BMC Musculoskelet Disord. 2010 Oct 25;11:247. doi: 10.1186/1471-2474-11-247 (PMC2987972; doi:10.1186/1471-2474-11-247)
Supplement: Additional file 3 — Top 30 Relative risks and Odds ratios in patients with rheumatoid arthritis. Comparator random group (N = 61,591 for each group). 16 years and older RR + OR with 95% confidence intervals. Conditions included for which there were at least 20 controls. Shown: ICD9 codes, description of co-morbidity, numbers of persons with co-morbidity in RA and control groups, Relative Risk, numbers of persons without co-morbidity in RA and control groups, Odds Ratio. 95% Confidence Intervals [file 1471-2474-11-247-S3.XLS]

## Sheet: Sheet1
ICD9	Comorbid Condition	N RA/ N Controls	N Comorb RA	N Comorb Control	RR	95%CI,LB	95%CI,UB		N RA nonComorb	N Contr nonComorb	OR	95%CI, LB	95%CI, UB
6960	PSORIATIC ARTHROPATHY	61591	1540	91	16.9231	13.7	20.9		60051	61500	17.3314	14.02	21.42
73309	OSTEOPOROSIS NEC	61591	479	38	12.6053	9.06	17.54		61112	61553	12.6962	9.12	17.67
99520	ADV EFF MED/BIOL SUB NOS	61591	708	69	10.2609	8.02	13.13		60883	61522	10.3686	8.1	13.28
79579	OTH UNSPCF NSPF IMUN FND	61591	373	56	6.66071	5.03	8.82		61218	61535	6.6952	5.05	8.87
99883	NON-HEALING SURGCL WOUND	61591	185	31	5.96774	4.08	8.73		61406	61560	5.98271	4.09	8.75
6954	LUPUS ERYTHEMATOSUS	61591	262	44	5.95455	4.33	8.19		61329	61547	5.97571	4.34	8.22
28850	LEUKOCYTOPENIA NOS	61591	128	22	5.81818	3.7	9.14		61463	61569	5.82822	3.71	9.16
7901	ELEVATED SEDIMENT RATE	61591	171	31	5.51613	3.76	8.08		61420	61560	5.5287	3.77	8.11
36400	ACUTE IRIDOCYCLITIS NOS	61591	120	22	5.45455	3.46	8.59		61471	61569	5.46324	3.47	8.61
73302	IDIOPATHIC OSTEOPOROSIS	61591	182	34	5.35294	3.71	7.72		61409	61557	5.36584	3.72	7.74
28529	ANEMIA-OTHER CHRONIC DIS	61591	415	79	5.25316	4.13	6.68		61176	61512	5.28202	4.15	6.72
73020	OSTEOMYELITIS NOS-UNSPEC	61591	119	23	5.17391	3.31	8.08		61472	61568	5.18199	3.32	8.1
73670	ACQ ANKLE-FOOT DEF NOS	61591	160	31	5.16129	3.51	7.58		61431	61560	5.17213	3.52	7.6
2794	AUTOIMMUNE DISEASE NEC	61591	142	29	4.89655	3.28	7.3		61449	61562	4.90556	3.29	7.32
5163	IDIO FIBROS ALVEOLITIS	61591	205	43	4.76744	3.43	6.62		61386	61548	4.78002	3.44	6.64
4476	ARTERITIS NOS	61591	247	52	4.75	3.52	6.4		61344	61539	4.7651	3.53	6.43
79399	ABN FIND-BODY STRUCT NEC	61591	113	24	4.70833	3.03	7.31		61478	61567	4.71515	3.03	7.33
73301	SENILE OSTEOPOROSIS	61591	1061	241	4.40249	3.83	5.06		60530	61350	4.46213	3.88	5.13
70712	ULCER OF CALF	61591	112	26	4.30769	2.81	6.6		61479	61565	4.31372	2.82	6.61
70715	ULCER OTHER PART OF FOOT	61591	877	211	4.1564	3.58	4.83		60714	61380	4.20199	3.61	4.88
33829	CHRONIC PAIN NEC	61591	215	52	4.13462	3.05	5.6		61376	61539	4.1456	3.06	5.61
73679	ACQ ANKLE-FOOT DEF NEC	61591	256	62	4.12903	3.13	5.45		61335	61529	4.14209	3.14	5.47
70719	ULCER OTH PART LOW LIMB	61591	161	39	4.12821	2.91	5.86		61430	61552	4.1364	2.91	5.87
73027	OSTEOMYELITIS NOS-ANKLE	61591	148	36	4.11111	2.86	5.92		61443	61555	4.1186	2.86	5.93
2793	IMMUNITY DEFICIENCY NOS	61591	81	20	4.05	2.48	6.61		61510	61571	4.05402	2.48	6.61
70710	ULCER OF LOWER LIMB NOS	61591	388	99	3.91919	3.14	4.89		61203	61492	3.9377	3.16	4.91
07051	HPT C ACUTE WO HPAT COMA	61591	108	28	3.85714	2.55	5.84		61483	61563	3.86216	2.55	5.85
70700	DECUBITUS ULCER SITE NOS	61591	148	39	3.79487	2.67	5.4		61443	61552	3.8016	2.67	5.41
70713	ULCER OF ANKLE	61591	140	37	3.78378	2.63	5.44		61451	61554	3.79013	2.64	5.45
84509	SPRAIN OF ANKLE NEC	61591	98	26	3.76923	2.45	5.81		61493	61565	3.77364	2.45	5.82
			RA/Random groups
			Includes conditions for which there are at least 20 controls
			Excludes Arthritis/RA-related codes: ICD 710-729; 996.4
			NOS: Not otherwise specified
			NEC: Not elsewhere classified
